# Supplementary material for: Quantitative trait loci mapping of resistance to pre-harvest sprouting in the Norwegian spring wheat breeding line T7347
Source: Theor Appl Genet. 2025 Jun 24;138(7):159. doi: 10.1007/s00122-025-04943-7 (PMC12185635; doi:10.1007/s00122-025-04943-7)
Supplement: Supplementary file 5 — Supplementary file5 (XLSX 7256 kb) [file 122_2025_4943_MOESM5_ESM.xlsx]

## Sheet: Information
Quantitative trait loci mapping of resistance to preharvest sprouting in the Norwegian spring wheat breeding line T7347
Theoretical and applied genetics
Anja Karine Ruud1, Most Champa Begum1, Anne Kjersti Uhlen1, Yang Ennian2, Min Lin1, Ellen Færgestad Mosleth3, Jon Arne Dieseth4, Morten Lillemo1,*
1) Department of Plant Sciences, Norwegian University of Life Sciences, Post Box 5003, 1432 Ås, Norway
2)Crop Research Institute, Sichuan Academy of Agricultural Sciences, Chengdu 610066, Sichuan, China
3)Nofima AS, Osloveien 1, 1433 Ås, Norway
4)Graminor, Hommelstadvegen 60, 2322 Ridabu, Norway
* Corresponding author, morten.lillemo@nmbu.no ORCID: 0000-0002-8594-8794

## Sheet: SxT phenotype data
Line	DH_Vb18	DH_Vb19	DH_Vb19_mist	DH_Cd20	DH_Cd21	DH_Vb21	DH_Vb21_mist	DH_Vb22_mist	DM_Vb18	DM_Vb19	DM_Vb19_mist	DM_Vb21	DM_Vb21_mist	DM_V22_mist	PH_Vb18	PH_Vb21_mist	PH_Vb22_mist	GI_Vb18	GI_Vb19	GI_Vb21	GI_Cd20	GI_Cd21	FN_Vb19	FN_Vb19_mist	FN_St19	FN_Vb21_mist	FN_Vb21GI	FN_Vb22_mist	FN_St22	LSMFN	VIS_PC1	Awns_Vb11_mist
SxTF4001	44.8	68.3	68.6	150	141	59.2	53.1	56.4521	79.9	111.7	112.9	98.9	94.5	104.8	64.9	74	73.8163	0.53	0.338	0.59	0.12	0.3	261.2	131.8	183.6	225.5	189.5	135	69.2105	170.83	-1.09	0
SxTF4003	43.9	67.5	65.7	146	138	58.5	53.2	56.1709	78.5	114.5	112.4	99.5	96.2	103.2	58.8	70.3	74.6714	0.6	0.264	0.5	0.04	0.12	270.2	182.1	217.5	308.5	288.2	255.5	177.75	242.821	-0.24	1
SxTF4004	43.5	65.8	64.5	123	123	55.8	51.9	55.576	81	111.2	114.2	100	97.4	105.54	58.8	64.2	68.9085	0.33	0.237	0.23	0.03	0.15	316.5	191.6	184	209.7	214.7	241.5	219.58	225.369	-0.85	0
SxTF4005	46.9	71.2	71.6	151	139	60.7	56.8	58.2626	83.7	114.1	113.8	103	100.8	111.57	61.1	67.4	76.9701	0.4	0.3	0.42	0.14	0.21	180	103.8	82.3	181.5	182.8	133.5	96.2544	137.165	-0.83	1
SxTF4008	44.3	66.8	66.3	125	125	57.8	52.5	56.0575	84.6	112.5	112.9	99.6	96.9	104.34	61.9	73	73.6921	0.43	0.444	0.47	0.45	0.62	147.9	135.1	152.1	197.6	162.6	138.5	122.7	150.929	-0.56	1
SxTF4009	44.8	66.8	64.9	125	125	56.7	51.7	56.0577	80.3	111.9	113.1	96.9	95.8	104.96	61.3	68.5	73.5577	0.49	0.514	0.66	0.26	0.44	127.7	119.6	144.3	153	163.7	169.5	62.5083	134.33	-1.16	0
SxTF4010	53	70.8	67.6	153	147	62.8	57.5	57.7751	93.7	115.2	113.4	96.4	94.2	106.61	62	70.9	50.698	0.81	0.647	0.64	0.39	0.58	149.7	66.7	78.6	328.8	308.3	62	88.4929	154.656	-0.22	1
SxTF4011	43.7	64.5	64	120	120	57.2	51.3	54.6956	81.4	114.2	112	97.8	95.5	106.01	62.9	74.3	73.6557	0.66	0.5	0.73	0.47	0.46	180.6	115	129.4	207.6	242.5	94.5	91.0725	151.525	-0.2	1
SxTF4012	44.8	65	64.2	121	119	57	51.3	55.1268	81.1	111.9	112.5	101.1	96.9	106.26	61.4	71.2	74.1013	0.67	0.665	0.64	0.64	0.65	189.3	144.1	168.9	217.4	246.5	96	107.32	167.074	0.73	1
SxTF4013	44.5	65.7	64.8	126	121	56.9	51.5	57.9028	79.9	114.4	113.8	100.2	94.6	110.48	60.4	72.8	74.4725	0.46	0.454	0.62	0.17	0.72	144.1	69.9	88.1	121.3	171	75	71.8559	105.894	-0.39	NA
SxTF4015	45	71.9	68.8	157	145	61.3	54.1	58.1049	86.4	118.2	116.8	102.2	98	103.85	61.8	66.8	68.7788	0.42	0.441	0.52	0.26	0.32	225.7	184	186.5	269.5	246.8	230	182.35	217.836	-0.28	NA
SxTF4017	46.1	67.9	66.1	150	138	60.3	54	57.0394	82.2	113.4	112	101.2	98	105.08	66.2	78.9	84.3396	0.52	0.483	0.59	0.12	0.28	220.7	140.7	163.1	195.7	240.5	163.5	123.4	178.229	-0.18	1
SxTF4018	48.3	66.6	64.4	124	120	57.3	53.4	55.2351	85.8	111.8	113.1	101.5	98.6	106.24	66.3	64.1	67.4836	0.68	0.711	0.67	0.63	0.66	187.9	80	166.4	193.2	275.3	97.5	176.47	168.11	1.37	1
SxTF4026	42.1	66.5	65.6	151	141	58.9	51.2	55.2618	82.1	111.8	113.3	100.8	97.7	103.69	56.3	69.4	74.2982	0.49	0.412	0.61	0.23	0.25	270.3	236.7	203.9	270.4	261.8	228	212.31	240.487	NA	1
SxTF4028	43.6	66	65	124	118	55.7	51.7	56.5715	79.3	111.9	114.3	98.2	95.2	105.28	54.6	59	59.9124	0.46	0.294	0.51	0.21	0.42	142.7	96.2	124.4	211.7	218.5	168	97.3029	151.258	-0.12	1
SxTF4030	46.6	72.6	70.9	154	145	61.4	55.9	58.036	81.6	119.2	117.5	101.6	98.4	105.36	61.8	65.7	71.0156	0.44	0.188	0.38	0.27	0.29	350.9	302	194.2	351.1	351.3	286.5	267.7	300.529	-1.31	0
SxTF4033	50.9	66.9	65.6	127	122	59.1	54.1	56.9562	88.4	112.1	113.2	100.8	95.6	107	66.4	68.6	68.029	0.72	0.719	0.68	0.58	0.83	72.5	58.3	76	117.4	84.6	62	75.2861	78.0123	2.1	1
SxTF4034	51.3	66.9	66.2	130	122	59.8	54.3	57.4162	89.8	114.5	112	99.7	97.9	104.88	59.1	72.9	72.7103	0.7	0.752	0.47	0.58	0.78	68.8	61.8	101.3	116.8	140.7	62	80.2825	90.2404	2.87	1
SxTF4039	44.1	67.1	66	155	142	60.4	54	56.9518	84.6	113.5	114	100.6	97.8	106.24	56.4	66.8	67.2745	0.27	0.245	0.33	0.15	0.14	242.9	222.2	204.5	291.1	247.4	203.5	201.67	230.467	-0.47	1
SxTF4047	45	67.8	67.1	151	140	61.2	54.3	57.8217	81	112.4	113.1	100.2	96.5	103.16	59.5	67	77.6472	0.42	0.378	0.51	0.11	0.29	234.8	200	219.5	299.7	318.8	238	126.38	233.883	-1.2	0
SxTF4049	50.2	69.3	67.1	155	146	61	55.1	58.551	83.2	113.3	113.3	99.9	97.5	103.72	71.9	73.7	76.3005	0.56	0.555	0.66	0.18	0.8	124.5	89.8	118.1	160.7	104.3	97.5	95.5768	112.925	-0.08	1
SxTF4050	53.1	74	73.2	159	151	64.1	58.1	59.2662	95.4	122.2	113.8	105.2	102.4	113.37	68.2	65.2	68.4933	0.16	0.225	0.23	0.03	0.12	270.6	218.6	173	285.1	243.6	245	170.33	229.461	-0.52	1
SxTF4051	45.1	69.5	68.1	159	145	61.9	54.4	57.41	83.6	113	113.1	99.8	97.8	104.66	62.6	76.1	80.2458	0.46	0.559	0.32	0.17	0.36	175.7	140.5	116.7	191.5	154.3	147.5	85.8733	144.582	-0.54	1
SxTF4052	44	67.2	65.6	129	121	59.2	54.3	56.5906	79.4	113.7	113.9	99.9	96.7	109.67	63.6	75.2	76.5311	0.61	0.415	0.61	0.57	0.62	125.5	85	95.5	165.6	167.2	108	68.992	116.542	-0.45	NA
SxTF4055	47.3	68.6	69	154	141	60.8	53.9	57.0588	83	117	113.7	100.5	96.8	105.23	55.8	62.6	65.3412	0.3	0.278	0.54	0.15	0.12	358.6	230.2	205.1	310.2	317.4	274	252.11	278.23	-0.45	0
SxTF4056	44.3	67.4	65.6	126	120	59.4	54.1	57.3995	86.9	120.5	113.1	104.1	98	106.13	58.6	64.6	72.0912	0.68	0.744	0.74	0.67	0.81	84.7	60.4	106.6	188.3	174.7	66.5	80.9836	108.883	0.23	1
SxTF4058	48.1	71	70	159	152	60.7	54.6	59.3766	83.8	113.2	114.4	100	95.6	107.31	67.3	74.4	75.1694	0.26	0.437	0.5	0.19	0.56	77.5	70.9	91.3	113.9	106.1	105	62.871	89.653	0.25	1
SxTF4060	45.9	66.5	65.1	127	121	58	53.4	55.9892	80.9	112.4	112.4	100	98.9	104.54	65.4	76.9	76.9698	0.26	0.215	0.4	0.08	0.37	229.6	206.3	173.5	202.4	198	225	101.44	190.891	-0.66	0
SxTF4061	46.6	68.5	67.5	121	117	61.3	55.8	55.8921	86.3	115.6	114.7	101.8	97.2	107.15	55.3	60.4	63.5246	0.42	0.324	0.48	0.27	0.51	290.3	125.1	188.7	281.9	324.9	104.5	271.2	226.657	-1.12	1
SxTF4063	44.2	66.3	65.3	124	120	58.3	53.4	54.9515	80.5	115.5	114.1	98.5	96.2	101.91	60.1	72.8	82.9361	0.53	0.388	0.66	0.75	0.71	150.2	95.3	89.6	175	112.2	82	85.947	112.892	-0.53	1
SxTF4065	42.1	66.7	65.6	117	126	56.8	51.6	56.423	79.4	113.7	112.7	98.3	95.4	103.63	63.3	69	67.8865	0.77	0.719	0.71	0.74	0.77	66.6	60.4	67.2	142.4	141.2	62	70.7328	87.219	2.52	0
SxTF4068	51.5	66.7	66.1	125	124	59.9	55.2	57.7414	88.7	111.9	114.5	99.6	97.1	107.37	73.2	74.9	74.2444	0.44	0.471	0.59	0.24	0.46	252.7	177.2	225.6	246.1	322.4	138.5	159.58	217.44	-0.1	0
SxTF4070	43	66.5	65.2	121	119	57.6	52.4	55.3186	80.4	114	114.3	101	98.3	109.65	48.2	55.3	62.7829	0.83	0.783	0.81	0.67	0.76	73.2	62.6	73.5	171.4	237	62	74.542	107.749	1.71	1
SxTF4072	45.1	66.9	66.2	121	119	58.4	52.5	57.5797	82.6	116	115.7	100.2	95.6	105.85	52.5	61.2	59.2128	0.7	0.698	0.7	0.73	0.72	69.1	64.6	107.3	192.4	273.7	62	109.29	125.484	1.84	1
SxTF4073	51.6	70.6	69	130	126	62.4	57	60.6818	87.1	116.1	114	100.9	100.5	110.29	75.5	76.2	77.7443	0.44	0.531	0.46	0.42	0.53	159.9	132.1	76.1	193.4	147.6	133.5	121.91	137.787	-0.5	1
SxTF4077	46.2	69.4	67.3	149	141	59.3	52.9	57.7464	82.4	115.2	113.5	101.2	95.6	108.23	56.9	69.3	68.7419	0.71	0.634	0.65	0.45	0.5	89.8	68.1	102.8	142.2	138.5	62	61.3664	94.9666	0.74	0
SxTF4078	44.1	67.2	64.5	119	119	58.4	53.2	55.1162	81.5	118.9	113	100	100.3	101.97	58.4	68.6	64.7653	0.63	0.428	0.63	0.17	0.37	116.8	117.6	129	181.9	257.6	145.5	78.9055	146.758	-0.12	1
SxTF4079	44.9	69.8	65.7	158	144	62.7	55.6	57.5855	80.7	112.7	112.9	100.9	96.4	103.49	68.5	77.1	81.2495	0.79	0.794	0.8	0.36	0.8	70.3	91.1	72.9	111.9	136.1	70	73.3514	89.3788	2.78	1
SxTF4080	44.7	66.4	64.5	122	118	58.5	52.9	54.9741	81	112.7	112	99.7	98	103.95	63.6	74.8	77.2226	0.44	0.44	0.57	0.41	0.27	199.9	129.1	139.2	222.5	214.2	137	74.62	159.503	-1	1
SxTF4081	45.4	68.4	66.9	153	141	59.9	53.9	57.2297	80.5	112.6	112.7	100	97.6	101.83	69.5	73.9	71.5859	0.27	0.351	0.4	0.06	0.27	296.3	269.5	229	286.3	258.1	262	130.19	247.341	-1.18	NA
SxTF4086	46.2	66.6	66.7	128	126	57.7	53	56.1062	81.5	112.7	113.5	101.4	96.4	105.94	62	72.7	81.3501	0.66	0.539	0.62	0.4	0.51	163.6	121	113.7	180.6	156	99.5	55.9231	127.189	-0.81	1
SxTF4089	46	71.4	69.6	155	144	62.4	55	57.3293	80.2	118.2	114.6	102.9	96.6	108.43	57.5	62.7	66.4261	0.77	0.611	0.63	0.2	0.71	72.2	67.8	125.7	180.3	162.3	62	57.8296	104.019	1.25	0
SxTF4094	43.6	67	66.5	120	121	58.5	53.6	55.8902	81.4	112.3	116.4	100.3	95.8	107.66	55.3	59.6	64.5158	0.57	0.478	0.37	0.14	0.56	167	153.3	117.7	246.6	232.6	97	99.4071	159.087	-0.89	1
SxTF4098	47.4	69.3	67.2	152	140	60.9	55.1	58.6006	86.3	119.5	114.9	102.9	97.6	109.89	57.4	61.6	64.052	0.39	0.19	0.28	0.12	0.09	259.3	237.4	213.5	338.1	372	252.5	266.63	277.061	-1.03	1
SxTF4099	45.1	72	69.9	154	146	62.9	57	59.4953	82.6	115.5	114.1	102.7	97.1	107.55	62.2	66.1	74.344	0.58	0.303	0.32	0.04	0.14	253.5	215.4	270.5	291.2	274.8	256	136.8	242.6	-0.7	0
SxTF4100	48.9	72.5	69.5	154	144	62.8	55.8	59.7605	90.2	115.8	113.4	101.8	99.8	106.8	70.1	77.9	82.4759	0.4	0.586	0.54	0.1	0.57	207.5	126.4	164.4	217.9	165.7	171	78.8903	161.684	-0.84	1
SxTF4102	43.1	67.5	66.9	152	143	59.6	53.2	55.885	80.3	115.4	114.1	102.2	95.5	109.09	63	64.1	65.1538	0.64	0.539	0.66	0.09	0.41	208.8	122.7	168	202.3	201.5	132.5	178.81	173.516	-1.17	1
SxTF4103	46	67.6	68	152	143	59.6	53.1	56.7775	82.4	111.8	114.3	100.8	97.2	104.11	53.5	59.9	64.5812	0.54	0.423	0.47	0.07	0.49	282	201.1	240.4	282.4	259.1	139.5	239.39	234.841	-0.47	1
SxTF4104	43	66.5	64.9	121	122	58.5	53.2	55.4829	80.1	115.1	113.4	102.9	96.9	106.07	57.7	63.1	67.0827	0.85	0.739	0.79	0.71	0.72	125.5	63.3	113.8	227.7	191.6	62.5	99.2138	126.231	1.67	0
SxTF4107	47.8	70.1	66.9	152	141	59.4	53.2	57.089	85.5	119.3	114.2	101.4	95	104.99	63.8	66.2	65.8497	0.41	0.34	0.44	0.03	0.25	273.4	178.1	198.1	236.4	238.3	178	258.01	222.901	-0.4	NA
SxTF4109	47.6	70.8	68.5	153	147	61.3	55	57.5938	86.3	117.9	116.4	101	95.4	108.25	52.3	59.7	60.7716	0.22	0.229	0.27	0.12	0.39	319	224.4	262.4	362.5	398.3	197.5	320.47	297.796	-0.97	0
SxTF4111	46.7	71.6	70.5	153	147	61.5	55.3	63.0025	83.4	113.4	113.5	100.3	99.1	115.08	62.1	76.1	76.9455	0.41	0.336	0.37	0.06	0.32	203.3	152.9	132.1	179.4	188.7	190	104.63	164.433	-0.19	0
SxTF4115	45.8	67.4	67	151	141	59.2	53.9	56.4899	79.8	111	113	100.2	96.5	103.3	60.7	73.4	78.4974	0.44	0.378	0.45	0.29	0.32	164.3	63.2	181.3	306.4	212.3	74	122.41	160.559	0.38	0
SxTF4116	46.7	70.2	67.6	151	141	60.4	55	58.5776	83	113.1	112.6	100	102.1	107.62	59.1	71.2	77.1706	0.21	0.201	0.21	0.1	0.13	232.5	213.4	267.4	297.1	262.4	248	163.71	240.644	-0.15	0
SxTF4118	47.8	68.9	67.8	150	138	59.1	54.3	56.2207	86.6	113.9	114.3	100	98	107.08	56.7	64.7	61.9578	0.35	0.298	0.46	0.05	0.27	270.5	252.8	223.5	360.8	262.1	247	276.56	270.466	NA	0
SxTF4120	43.4	69	66.5	151	142	60.7	54.1	56.2603	80.9	118.3	115.4	104.3	97.5	104.61	53.7	60.3	73.0361	0.57	0.387	0.57	0.16	0.31	221.6	159	156.2	278	283.4	157	114.93	195.733	-0.8	0
SxTF4122	46.1	66.8	66.1	119	120	57.4	54	55.2184	80.6	114.8	113.5	98.4	95.3	106.21	54.6	59	63.9554	0.83	0.616	0.76	0.72	0.77	75.5	62.2	90.8	328.1	337	62	102.07	151.096	2.01	0
SxTF4126	45.5	69.4	66.7	124	121	57.6	53.4	56.8423	81.2	114	113	99	95.6	105.55	60.7	69.4	75.2475	0.38	0.301	0.28	0.22	0.37	211.2	169.7	160.8	262.5	277.1	264.5	216.83	223.233	-0.17	1
SxTF4128	46.3	70.5	69.4	156	149	61.2	56.1	58.899	82.4	112.7	113.9	100	97.4	104.48	61.6	71.8	81.6501	0.34	0.332	0.41	0.08	0.3	211.1	166.2	121.2	160.1	167.7	230	88.0105	163.473	-0.5	0
SxTF4129	43.6	65.6	63.9	124	122	57	51.7	56.7235	81.2	113.3	113.5	100.1	94.1	103.36	56.4	66.6	66.3642	0.61	0.463	0.62	0.2	0.63	100.8	56.4	157.7	222.7	212.1	82.5	112.19	134.913	0.59	0
SxTF4131	43.2	66.5	64.8	120	119	57.4	52	56.0062	79.3	112.5	112.4	98.7	95.1	103.69	61.8	67	73.9813	0.49	0.575	0.67	0.04	0.2	136.3	57.7	149.9	240.9	267.9	63.5	91.6484	143.978	1.69	1
SxTF4133	46.3	66.5	66.9	121	119	59.1	53.2	56.3144	87.8	112.3	113.5	100.1	95.3	104.96	46.7	56.6	58.3506	0.79	0.591	0.63	0.61	0.74	80.6	60.6	96.2	200.1	218.5	62	98.6559	116.665	1.01	1
SxTF4134	47.1	69.6	69.5	126	120	59.8	55.2	58.3174	82.1	113.3	113.4	101.5	97.2	104.75	57.5	69	67.3347	0.55	0.537	0.75	0.64	0.75	106.8	62.9	162.2	307.6	309.6	64.5	123.04	162.377	1.97	0
SxTF4138	44.5	66.4	65	151	141	58.5	54.4	55.682	81.9	114.9	112.9	98.9	97.5	105.79	60.5	72.1	73.8313	0.39	0.481	0.58	0.29	0.64	196	183.5	219.6	211.9	218.5	105	106.41	177.273	-0.4	NA
SxTF4139	43.9	66.2	65.2	125	120	57.6	52.2	54.8803	82.4	112.2	114	100.4	95.9	106.91	70.6	63.3	81.3669	0.61	0.486	0.54	0.45	0.34	173.6	150.8	167.5	178.3	158.1	165.5	107.31	157.301	-0.84	0
SxTF4140	45.7	68.9	67.5	155	144	61.3	54.7	57.4719	81	114.3	114.2	100.8	97	107.83	56.9	62.1	67.9096	0.57	0.585	0.44	0.3	0.48	157.8	93.1	135.8	223.2	283.5	92.5	131.05	159.564	-0.95	1
SxTF4142	46.6	68.9	67.3	153	138	60.2	54	57.2465	83.7	113.3	111.8	99.5	94.6	103.75	60.4	71.4	73.3507	0.26	0.133	0.42	0.07	0.22	220.9	206.3	173.7	217.7	224.5	152.5	148.62	192.031	-0.87	1
SxTF4144	45.4	68.8	67.8	152	142	60.3	54.8	57.65	82.4	114.8	113	101.9	96.4	105.29	58.9	66.1	68.9729	0.83	0.781	0.68	0.47	0.65	69.2	60.2	63.5	222.3	279.5	62	70.8246	118.218	3	1
SxTF4145	45.4	68.1	68.6	152	144	60.7	55.2	58.0274	81.9	117	114.2	103.7	97.3	107.89	50	56.5	61.7797	0.45	0.407	0.47	0.18	0.3	65.8	64	87.8	248.2	193.4	105	62.144	118.049	-0.49	NA
SxTF4146	44.2	65.7	68.4	126	126	58.1	51.9	57.4392	80.1	115.5	114	101	98.3	111.08	60.2	70.3	67.8237	0.86	0.806	0.82	0.79	0.82	53.8	154.4	64.2	95.3	106.2	62	59.2956	85.0279	1.28	1
SxTF4148	46.4	69.2	68.6	155	150	59.1	53.9	57.5109	83.5	113.8	115.9	99.8	94.1	106.69	51.5	55.3	65.2813	0.49	0.279	0.3	0.08	0.53	244.7	229.1	168	329.3	300.2	152.5	192.35	230.879	NA	1
SxTF4151	44.3	70	67.6	151	142	60.4	54.4	58.576	80.4	115.2	113.5	99.9	97.5	105.79	63.2	79	81.9543	0.46	0.309	0.33	0.23	0.26	194.9	177.6	229.5	290	275.7	212.5	137.8	216.857	-0.44	NA
SxTF4154	47.6	70.6	69.4	152	144	61	55	57.9213	85.5	114.6	114.4	100	95.4	105.29	57.4	66.6	73.632	0.38	0.248	0.37	0.29	0.18	262.5	211.7	175.8	294.2	289.8	189	183.62	229.517	-1.13	1
SxTF4155	43.7	67.1	65.6	152	141	58	51.9	55.4441	79.1	111.8	111.8	96.4	96.7	100.02	63.4	78	84.0241	0.58	0.401	0.56	0.32	0.36	316.5	187.9	237.1	315.5	320.6	167	198.38	248.997	-0.26	0
SxTF4158	47.2	69.5	67.8	152	144	59.6	54.6	57.7817	91.2	114.2	114.4	100.5	98.1	108.2	57.7	60.5	66.2684	0.39	0.528	0.54	0.07	0.28	222.5	107.3	84.5	270.4	255.1	102.5	87.2057	161.358	0.03	1
SxTF4159	43.3	69	66.4	149	144	59.9	54.6	58.5205	80.6	116.4	114.5	101.1	96.9	107.18	69.8	76.8	80.9076	0.47	0.392	0.54	0.22	0.53	208.1	111.8	98.6	297.3	271.4	154.5	102.91	177.801	-0.78	0
SxTF4160	42.4	67.2	64.5	120	125	57.5	52.8	56.3783	78.9	112.8	113.4	98	95.2	104.69	65	72.5	75.2598	0.41	0.259	0.41	0.05	0.34	323.7	158	194.1	282.5	257.7	217	219.29	236.041	0.08	0
SxTF4161	42	65.9	64.7	120	123	57.8	52	55.1966	78.1	112.1	112.3	97.2	94.6	102.94	63	67.2	72.1148	0.3	0.152	0.35	0.02	0.15	307.4	215.2	263.9	298.9	332.9	237.5	230.15	269.421	-0.71	0
SxTF4163	45	65.1	64.9	119	119	57	52.1	54.7748	78.8	112.3	113.7	100.2	101.3	104.61	62.2	69	73.1871	0.48	0.522	0.56	0.42	0.59	227.2	152.8	212.5	259.1	238.6	143.5	159.88	199.083	-1.29	1
SxTF4166	46.9	69	66.2	144	138	59.3	51.8	55.6001	81.9	114.5	114.2	100.7	95.7	104.2	59.2	64	70.9328	0.37	0.359	0.47	0.3	0.14	219.8	120.7	101.4	241.1	215	148.5	149.92	170.917	-0.25	1
SxTF4167	43.4	70.1	67	155	146	60.1	54.1	56.5082	80.5	113.8	114.1	97.6	97.2	103.8	67.9	73.9	73.9244	0.79	0.705	0.77	0.21	0.8	94.8	65.3	134.7	236	295.5	62	110	142.614	1.24	1
SxTF4168	47.7	68.7	66.9	149	139	59.7	53.1	56.631	84.7	111.8	113.3	100.9	97.1	104.33	52	53.2	62.6716	0.74	0.607	0.69	0.4	0.73	106.1	66.4	143	253.7	320.6	62	104.86	150.951	2.32	NA
SxTF4171	45.8	67	65.6	123	127	58.2	53.4	56.0053	80	115.1	114	100.6	96.5	102.84	62.8	78.5	77.8323	0.64	0.391	0.54	0.19	0.41	215.4	180.3	233.1	251.5	185.7	199	65.2129	190.03	-0.43	0
SxTF4174	43.6	66.1	65.1	149	138	57.3	52.5	54.7313	80.9	112.5	113.9	99.9	96.2	103.82	59.8	67.7	73.8994	0.38	0.268	0.44	0.08	0.13	236.1	178.1	187.4	181.7	187.1	194	120.25	183.521	-0.55	1
SxTF4176	45.1	68	65.8	152	145	59	55.6	56.6508	81.9	113.2	113.1	99.2	97.9	103.94	66.4	73	77.3637	0.76	0.739	0.77	0.46	0.61	74.9	69.6	102.1	198.3	183.3	62	78.7097	109.844	1.55	1
SxTF4180	46.2	69.5	67.8	151	140	58.8	53.6	58.0252	85.5	112.7	116	100.6	94.7	104.54	47.1	55.4	59.061	0.42	0.299	0.28	0.14	0.22	176.1	193.2	160.7	284.7	239.2	203	186.63	206.219	-0.81	1
SxTF4181	44.5	66.1	66	124	122	59	52.1	56.1657	81.6	114.9	113.1	99.8	96.2	104.63	61.6	68.5	69.7451	0.66	0.336	0.59	0.59	0.73	254.9	184.8	188.9	301.2	283.5	212.5	267.29	241.87	-0.5	1
SxTF4184	47.4	69.5	70.5	154	146	60.1	54.5	57.8268	86.1	113.5	115.4	101.4	96	106.38	49.8	64.4	65.0681	0.61	0.501	0.54	0.19	0.48	142.5	114.7	101.5	186.7	187.8	126.5	81.6124	134.473	-0.25	1
SxTF4186	44.1	66.6	65.5	124	126	57	52.7	55.4382	78.8	112.9	113	100	95.4	102.6	54.1	67.4	72.348	0.39	0.273	0.47	0.12	0.44	186.5	151.5	170.7	225.9	206.8	187	168.71	185.301	-0.04	1
SxTF4188	43.7	66.7	67.1	124	121	58.9	52.6	55.8575	85.6	113	114.7	99.8	97	106.13	55.9	64.3	64.96	0.51	0.534	0.51	0.13	0.49	60.7	71.8	118.9	197.3	168.8	112.5	61.1184	113.017	-0.25	1
SxTF4189	43.9	67.1	66.1	122	121	59.1	54	55.5079	81.7	114.6	113.3	99.9	96.7	106.89	62.4	68	71.5783	0.49	0.565	0.47	0.3	0.65	98.1	61.8	160.7	210.8	174.5	87.5	135.76	132.737	0.43	1
SxTF4191	42.9	65.9	62.8	118	121	55	51.1	55.557	81	111.3	113.1	98.3	94.5	104.64	56.7	68.1	74.1605	0.39	0.301	0.36	0.12	0.49	237.4	200.4	215	282.2	272.9	205.5	170.78	226.311	-0.35	0
SxTF4193	50	68	66	127	126	59.5	55.1	57.2429	93.3	113.6	113.3	100.4	96.9	107.23	58.4	59.3	61.6867	0.38	0.319	0.39	0.16	0.49	235	124.7	147.2	332.5	368.8	175	231.36	230.651	-0.89	1
SxTF4194	44.1	66.4	65.9	126	127	58.6	52.1	54.8984	79.2	112.4	113.9	100.4	94.2	104.69	64.2	77.2	75.6221	0.61	0.403	0.59	0.18	0.4	201.9	117.6	207.3	293	151	133	103.13	172.419	-0.45	NA
SxTF4196	45	66.6	65.4	125	122	58.2	53.9	55.8958	83.5	112.8	113.3	101.2	96.5	105.17	66.5	74.3	71.7422	0.57	0.583	0.61	0.32	0.56	147.2	61.2	124.5	175.2	152	88	62.9971	115.871	0.3	0
SxTF4198	44.4	67.2	65.8	149	139	60.6	54.6	57.6257	84.6	115.5	113.7	105.3	98.6	110.49	63.7	60.3	66.7272	0.88	0.779	0.79	0.66	0.81	88.6	62.5	122	201.2	193.8	62	125.36	122.209	1.61	0
SxTF4203	45.2	67.6	65.5	139	135	57.5	52.9	55.9234	79.7	113.2	112.7	100.9	95.3	104.51	61.7	72.1	71.8386	0.54	0.404	0.57	0.17	0.08	160.5	107.9	123.2	203	128.1	116	74.4528	130.45	-0.57	1
SxTF4206	43.5	66.6	65.4	122	122	57.2	52.2	56.333	80	113.2	112.2	97.3	95.2	103.95	54.9	63	65.8184	0.22	0.122	0.6	0.1	0.47	195.8	120.5	186.4	271.2	155.4	162	146.3	176.8	0.04	0
SxTF4208	43	65.5	65.3	123	122	57.4	52.3	55.4915	79.1	111.4	111.1	98.3	96.5	105.1	63.7	74	73.0571	0.74	0.618	0.66	0.55	0.59	193.6	82.1	186.2	327	323.9	71	171.74	193.649	1.49	0
SxTF4211	45.1	66.6	66.4	123	123	58.8	52	55.7112	80.7	110.6	113.1	100	97.5	106.8	60.4	64.5	71.665	0.47	0.416	0.55	0.21	0.31	226.1	153.2	198.8	252.5	206.1	163.5	135.97	190.881	0.9	1
SxTF4214	45.1	71.9	69.4	157	149	62.2	55.3	60.6146	81.1	117.4	118.3	104.4	96	106.56	65.9	70.3	75.3819	0.62	0.628	0.67	0.22	0.71	109.6	60.4	130.5	283.2	270.1	62	182.45	156.893	2.26	0
SxTF4216	46.1	71.1	67.9	151	144	60.7	54.8	58.2493	82.4	118.1	116.1	102	96.3	105.08	49.6	59	55.4152	0.84	0.733	0.64	0.44	0.82	72.1	62.6	92.6	210.6	236	62	90.2082	118.015	0.78	1
SxTF4217	43.8	66	65	123	122	57.6	52.8	56.4846	79.2	112.7	113.3	99.6	94.4	104.69	57.9	64.6	69.5146	0.67	0.499	0.58	0.2	0.4	232.5	181.1	187.3	265.1	243.1	197	117.58	203.383	-0.47	NA
SxTF4218	45.4	67.1	66.6	122	122	58.2	52.7	56.9964	80.2	112	113.1	99.4	94.8	105.59	60.7	69.1	75.5297	0.29	0.294	0.62	0.09	0.36	227.4	119.9	178.1	280.1	243.8	170	155.78	196.44	0.18	0
SxTF4219	47.2	69.6	70	152	147	61.2	53.9	57.9828	81.1	114.2	114.7	100	97.2	104.56	56	73.5	69.155	0.49	0.398	0.6	0.28	0.44	199.1	140.9	123.8	240.6	229.6	85	133.81	164.687	-0.63	1
SxTF4220	46.7	71.4	68	151	144	62	56.1	59.1341	81.6	111.4	113.1	100.7	95.7	104.69	62.5	73.4	78.2067	0.25	0.154	0.24	0.11	0.34	300.7	251	264.7	335.5	343.1	261.5	252.22	286.96	-0.49	0
SxTF4221	53.1	70.9	69.2	132	132	61.1	56	59.0153	87.6	113.2	113.3	100.9	96.7	102.98	68.7	77.1	77.7391	0.61	0.691	0.68	0.55	0.68	179.2	77.2	161.4	203.1	233.7	68.5	135.94	151.291	0.97	0
SxTF4222	45.9	67.1	65.9	126	128	57.4	51.9	56.3511	80.4	112.5	112.3	98.6	96	104.2	59.4	70.4	72.1105	0.24	0.317	0.47	0.25	0.31	264.8	236.6	273.3	300.4	251.7	255.5	242.07	260.624	-1.02	0
SxTF4224	44.6	67.2	65.5	127	125	56.5	52	55.1667	82.3	113.8	114.1	99.5	93.6	103.68	50.6	61.7	56.4988	0.49	0.649	0.72	0.51	0.79	75.3	65.5	133.4	257	298.1	62	111.82	143.303	1.11	1
SxTF4226	43.6	67.2	66.1	151	143	58.8	53.3	57.5075	79.7	112.2	112.2	97.9	96.8	102.31	70.3	74.6	76.6758	0.46	0.587	0.6	0.34	0.39	250.2	187.9	93.3	274	230.1	153.5	91.8533	182.979	0.11	1
SxTF4229	45.8	71.8	67.3	155	152	60.8	54.5	58.3787	81.3	114.7	114.3	100.7	97	102.65	71.7	76.7	76.3447	0.6	0.452	0.77	0.27	0.64	138.1	86.4	92.4	178.7	109.3	95.5	70.5248	110.132	-0.19	1
SxTF4231	43	65.8	65.4	126	126	56	52	55.3768	81.8	112.1	112.3	98.9	98	104.51	62.1	68	70.9213	0.25	0.143	0.46	0.03	0.17	254.1	229.2	191.9	236	242.8	190	170.06	216.294	-0.25	0
SxTF4232	46.4	69.1	67	147	142	59.6	54.3	56.9566	85	114.6	114.1	100.6	98.5	103.42	55.6	66.8	74.5037	0.61	0.511	0.62	0.37	0.29	209.5	141.7	133.6	247	249.8	124.5	145.38	178.783	0.09	1
SxTF4233	45.7	68.5	67.2	126	130	58.5	52.6	56.8995	81.2	115.4	114.6	99.8	95.9	105.37	57	69.8	74.9427	0.35	0.185	0.43	0.13	0.36	248.6	151.7	226.6	300.5	331.5	172.5	251.41	240.401	-0.84	1
SxTF4237	45.1	66.8	65.6	123	125	58.1	52.8	55.6168	80.2	114.8	112.8	99.1	97.6	103.6	56.7	69.4	69.527	0.7	0.722	0.74	0.53	0.76	59.4	57.7	95.7	129.9	149.3	62.5	69.0381	89.0769	1.54	1
SxTF4239	46.4	73.1	69.9	155	153	61.9	56	57.5008	81.5	113.7	113.9	102.2	97.6	106.18	65.8	71.9	80.5737	0.43	0.417	0.55	0.09	0.32	251.2	128	208.5	289.7	252.2	203.5	213.34	220.92	-0.7	0
SxTF4241	47.2	67.9	68.2	147	146	59.2	55.1	57.1064	81.5	113.1	114.6	100.2	98	106.11	56.3	58.5	57.8691	0.79	0.646	0.73	0.21	0.43	183.7	97.2	97.2	191.6	227.5	106.5	142.66	149.48	-0.34	0
SxTF4246	44.8	67.3	66.9	153	153	59.7	54.1	57.8068	82.4	111.8	112.6	100.1	97.6	108.51	66.1	74	73.1767	0.79	0.718	0.54	0.4	0.76	60.1	63.7	106.1	194.8	239.6	62	68.6751	113.568	2.24	1
SxTF4250	46.1	69.3	66.5	150	146	59.7	55.3	57.0592	81.1	115.4	112.6	100.5	95.7	103.91	63.5	71	81.2746	0.74	0.709	0.76	0.45	0.42	199.9	82.9	120.9	217.7	172.1	107	55.2197	136.531	NA	1
SxTF4253	44.6	67.5	66.4	150	144	58.4	53.7	56.591	82.1	113	113	98.2	96.4	104.95	63	75.7	77.2019	0.38	0.299	0.51	0.06	0.08	158.5	175.1	169.4	193.2	168.2	207	130.16	171.651	-0.5	0
TxSF4001	45.1	65.8	64.5	130	129	57.6	52.2	55.0335	82.3	113.5	113.4	102	96	105.79	62.9	73.8	75.4383	0.65	0.628	0.48	0.31	0.62	59.3	57.7	65.1	155	106	64.5	64.8239	81.7748	0.62	1
TxSF4004	51.2	69.1	67.1	157	156	63.8	56.2	58.7975	89.9	120.3	113.7	104.8	100	108.09	73.1	74.7	74.0673	0.7	0.576	0.6	0.29	0.73	128.7	63.3	103.5	174.7	123.5	100	106.34	114.291	1.67	0
TxSF4005	47	68.8	70.3	152	149	60.6	54.5	58.1036	85.2	117.4	117.8	102.9	96.9	106.33	55.7	61.6	67.3733	0.55	0.351	0.52	0.29	0.56	227.7	114.8	152.5	264.6	228.6	124.5	134.25	178.136	-0.72	1
TxSF4006	46.2	66.8	64.8	127	127	59.4	56	56.4323	84.4	112.2	112.7	99.3	95.6	105.26	43.2	46.8	52.6786	0.76	0.738	0.71	0.69	0.77	72.7	69.7	68.2	131.6	111.7	62	63.9566	82.8367	2.71	1
TxSF4008	47.8	71.1	69	158	154	62.2	55	59.9437	82.8	114	113.5	101.5	96	107.75	60.3	71.3	71.9955	0.77	0.75	0.9	0.34	0.63	99.6	61.8	83.3	209.3	154.2	62.5	63.2514	104.85	1.15	0
TxSF4009	48.4	74.5	71.3	159	158	59.6	56.6	59.2694	87.2	118	115.4	105.2	101.5	112.25	52.1	60.3	58.9022	0.88	0.784	0.82	0.56	0.67	64.6	59.9	67.4	151.1	194.8	62	66.3923	95.1703	1.29	0
TxSF4011	44.9	69.5	67.9	158	155	62.2	55.1	61.513	81.4	117.2	114	100.9	98.2	111.31	54.6	60.2	66.2618	0.28	0.408	0.37	0.23	0.63	287.9	179	240	315.2	337.5	211.5	240.7	258.829	-0.99	0
TxSF4012	46.8	70.5	68.7	154	148	59.7	54	57.7583	82.2	114	114.6	104	98.3	107.12	64	70.9	71.596	0.71	0.687	0.73	0.43	0.8	97.1	65.8	99	174.3	185.4	67	68.1743	108.111	1.63	1
TxSF4018	47.4	69.6	67.9	151	147	59.4	54	57.4466	84.1	115.8	114.1	101.4	98.2	109.66	51.8	60.4	61.858	0.68	0.623	0.76	0.58	0.8	140.1	67	141	235.1	318.8	65.5	115.53	154.719	0.58	1
TxSF4019	41.5	67.3	64.5	123	127	56.2	52.4	55.0333	79.6	114.5	114.6	99.4	97.3	103.83	64.1	74.9	75.7266	0.73	0.586	0.77	0.46	0.64	104.9	64.6	82.4	152.6	112.9	64.5	58.7129	91.5161	-0.21	1
TxSF4020	45.6	72.4	68	155	153	60.5	53.1	58.5365	86.3	121.1	117.6	100.9	95.8	109.14	49.9	61.3	65.2768	0.18	0.15	0.28	0.04	0.11	318.4	254.5	261.8	347.6	317.7	213.5	240	279.071	-0.86	0
TxSF4026	43.1	66.9	66.2	152	144	59.3	52.5	54.7271	80.9	112.9	114.1	99.8	95.6	104.66	59.2	65	69.1565	0.81	0.517	0.75	0.34	0.51	224.1	118.9	151.9	211.2	285.9	154.5	132.17	182.667	-0.15	0
TxSF4027	46.8	68.7	67	155	145	60.9	54.8	58.4359	81.6	118.4	115.4	100.9	95.3	109.5	59.5	72.4	70.7669	0.81	0.725	0.76	0.44	0.75	85.3	64	118.1	244.2	216	120.5	89.7664	133.981	NA	0
TxSF4028	44.9	66.9	66.6	151	144	57.5	52.5	55.132	81.2	114.8	116.3	100.4	96.9	106.81	46.7	61.2	54.1691	0.88	0.868	0.8	0.44	0.39	65	58.9	88.9	237.1	270	62	106.1	126.857	NA	0
TxSF4029	43.2	68.1	67.4	155	145	60.7	54.7	56.7053	80.4	113.4	115.3	101.7	97.4	104.74	70.7	74.4	85.769	0.44	0.41	0.59	0.13	0.46	242.2	193.4	232.4	247.3	282.9	178.5	172.66	221.337	-0.79	0
TxSF4033	44.2	66.4	64.7	118	120	56.5	53.1	55.3898	81.5	112.3	114.6	98.7	95.6	104.4	67.9	73.1	81.6618	0.55	0.418	0.64	0.2	0.52	216.2	108.2	155	216.7	215.2	146	101.4	165.529	-0.06	0
TxSF4035	45.8	66.7	65.5	126	122	58.7	53	58.0272	81.4	112.4	112.8	101	95.6	108.31	54.5	70.2	62.9798	0.6	0.373	0.5	0.63	0.44	236.3	149.5	148.5	253.8	254.1	143	113.83	185.576	-0.05	1
TxSF4036	43.3	65.7	65.5	125	125	56.3	51.7	53.0721	80	112.1	113.7	100.3	96.4	102.21	56.6	71.5	72.7882	0.61	0.293	0.54	0.18	0.4	123.7	118.8	206.3	242.9	255.5	105	130.53	168.961	-0.54	NA
TxSF4037	44.2	66.6	65.3	125	126	58.4	55.1	55.2259	81.8	113.9	113.8	101.7	97.9	111.31	62.2	63.1	67.9359	0.76	0.693	0.79	0.59	0.77	80.3	58.4	109	166.1	122.6	62	85.6853	97.7265	1.48	0
TxSF4039	47.6	66	65.6	123	120	56.9	52	55.5655	80.7	115.1	114.1	99.6	97.1	104.84	51.2	54	56.9966	0.35	0.488	0.71	0.13	0.38	193.2	107.7	134.1	232.1	215	132.5	86.4541	157.293	-0.66	0
TxSF4040	46.4	73.1	67.6	157	145	62	56.6	58.2458	84.5	116.5	113.1	100.7	96.7	106.49	67.9	66.2	80.0493	0.73	0.697	0.67	0.58	0.77	63.5	60.9	116.8	154.6	202.6	62	64.4504	103.55	1.38	1
TxSF4042	46.8	71.1	70.5	153	146	60.9	55	60.2103	83	113.6	114.3	100.2	94.6	107.45	55.8	69.3	69.9846	0.21	0.268	0.25	0.05	0.13	271.7	225.8	211	357.1	392.7	265.5	274.72	285.503	0.15	0
TxSF4043	45.8	68.6	68.3	153	144	59.8	55.2	58.5174	81.4	111.8	113.4	98.1	97.7	104.53	58.7	71.7	75.0027	0.64	0.481	0.69	0.36	0.56	218.2	193.7	204.3	267.6	251.8	132.5	137.06	200.737	-1.14	0
TxSF4046	46.6	70.3	68.1	153	144	60.1	54.6	57.1057	84.7	117.4	113.3	101	97.7	107.71	58.7	63.7	65.4203	0.39	0.274	0.36	0.27	0.19	210.7	185.3	171	296.1	284	187.5	234.35	224.136	-0.94	1
TxSF4047	42.5	64.5	63.5	120	119	55.1	51.1	56.4752	80.6	112	112.7	96.3	94.4	103.63	57.2	70.1	72.3527	0.67	0.502	0.73	0.33	0.54	178	125.2	123.8	212.9	225.6	118	176.95	165.779	-0.31	1
TxSF4049	47.2	70.1	68.5	154	146	60.9	54	57.6538	81.7	115.7	114.4	101.1	97	105.34	61.6	62.3	71.0384	0.27	0.341	0.21	0.06	0.33	264.5	195.7	200.9	315.6	290.6	238.5	184.76	241.509	-0.31	0
TxSF4052	45.7	65.9	65.1	125	121	56.7	52.8	54.9483	81.4	116.8	113.4	99.8	97.1	106.58	60.1	65.7	72.7108	0.54	0.493	0.53	0.35	0.52	178	160	170.5	206.8	162.6	163	81.3266	160.318	-0.68	1
TxSF4055	47.8	70.6	68.7	155	144	60.6	54.5	56.9331	87.7	120.3	114.6	101.3	99.9	105.58	52.8	58.5	66.3944	0.31	0.297	0.44	0.18	0.59	281.8	205.4	191.7	320.4	277	184	205	237.9	-0.59	0
TxSF4058	45.1	68.4	67.5	152	144	59.2	54.1	57.4409	80.6	114.3	113.2	99.8	96.2	106.71	63.5	70.6	70.5086	0.61	0.663	0.71	0.39	0.55	134.2	69	97.1	232.9	229.8	78	101.63	134.661	0.08	1
TxSF4059	48.5	70.3	68.1	156	147	60.9	55.9	57.9255	81.3	112.7	113.5	101.9	98.2	106.85	63.4	73.7	75.5261	0.35	0.503	0.45	0.05	0.45	176.4	138.3	123.7	255.2	211.7	151	113.77	167.153	-0.33	1
TxSF4060	48.7	71.3	70.4	155	145	62.9	56.8	57.9924	92.6	118.7	115.7	106.1	97.8	106.7	59.6	64.5	65.4339	0.36	0.407	0.47	0.18	0.37	237.9	141.5	138.1	306.6	308.7	152.5	232.74	216.863	NA	0
TxSF4061	43.1	66.8	66.2	126	122	57.6	53.3	57.1292	81.8	112.5	113.4	98.8	95	101.6	62.9	74	81.4344	0.6	0.477	0.52	0.28	0.44	204.1	206.5	233.1	309.2	219.2	264.5	111.93	221.219	-0.57	0
TxSF4064	42.5	65.8	64.9	125	121	58.3	51.6	56.7963	80.3	110.8	113.6	99.6	95.7	106.69	65.4	70.2	72.316	0.55	0.426	0.52	0.33	0.68	159.9	123.7	172.2	156.6	136.4	164.5	88.0567	143.051	-0.7	1
TxSF4067	44.9	67.2	64.9	119	122	57.8	52.2	54.9128	81.3	112.5	112.7	99.8	96.3	104.68	59.8	72.3	69.9621	0.41	0.576	0.56	0.11	0.43	244.4	155.8	172.5	262.2	231.3	178.5	138.52	197.603	-0.12	0
TxSF4068	47.2	69.7	65.9	122	126	58.1	52.3	54.763	82.1	117.1	114.8	98.9	97.4	104.2	63.8	67.4	75.7916	0.32	0.419	0.45	0.19	0.56	218	188.3	132.1	202.6	219.6	215	127.98	186.226	-0.26	0
TxSF4069	44.4	67.7	66.8	123	126	59.2	52.6	55.3827	79.9	112.6	112.5	99.1	95.3	104.44	52.9	64	68.0685	0.53	0.435	0.53	0.28	0.5	237.7	122.6	139.8	224.7	214.8	143	104.84	169.634	-0.73	1
TxSF4071	47.4	67	66.5	150	139	59.1	52.9	56.5669	87.8	112.4	112.8	100.6	97.3	104.12	61.9	70.9	74.9473	0.33	0.316	0.46	0.16	0.42	218.3	163.6	113.2	265.2	173.6	122.5	97.8171	164.888	NA	1
TxSF4075	44.9	67.6	69.1	128	126	59.2	53.2	58.4465	79.4	115.6	114.8	100.3	97.1	103.45	65.3	74.4	69.3407	0.57	0.415	0.6	0.37	0.7	155.3	108.7	97.5	204.8	178.3	66	84.9469	127.935	-0.61	1
TxSF4076	46.3	69.6	67	127	122	58.6	55.3	56.9122	81.7	116.3	113.1	101	96.4	105.86	56.8	58.8	67.1674	0.24	0.125	0.33	0.04	0.38	298.2	147.7	122.1	320.4	346.2	194	195.17	231.967	NA	1
TxSF4079	53.4	67.9	66.8	128	129	61.1	55.8	58.8146	86.6	117.7	112.6	100.4	96.8	106.7	65.6	76	75.2442	0.42	0.349	0.46	0.35	0.44	239.4	178.9	70.2	245.3	229.9	67.5	141.51	167.53	NA	1
TxSF4081	46.7	72	68.5	158	153	61.5	54.4	58.2826	82.6	114.9	112.7	101.1	97.7	103.48	60.6	60.3	67.323	0.69	0.67	0.73	0.3	0.81	96	68.6	89.4	183.5	279	62	136.5	130.714	2.65	1
TxSF4083	47.2	72.7	71.8	158	151	64	56.4	58.2208	83.3	114.4	113.9	102.3	100.5	107.71	65.9	65.4	69.2759	0.53	0.62	0.6	0.21	0.58	135.6	67	65.5	217.5	265.9	77	79.084	129.655	1.83	1
TxSF4084	45.4	69.2	66.5	151	139	57.9	53.7	55.804	79.7	112.5	112.9	96.6	96	103.38	62.1	77.8	76.4687	0.31	0.28	0.55	0.23	0.15	229.5	169.2	177.5	192.5	129.8	153	97.1811	164.097	-0.12	1
TxSF4085	45.9	69.5	66.8	153	144	61.1	55.5	58.9532	80.4	112.5	112.6	100.9	96.6	107.32	62.7	75.7	73.0259	0.75	0.707	0.77	0.4	0.81	100.2	62.8	88.6	188.1	170.5	62	57.9871	104.312	0.67	0
TxSF4088	44.8	67.4	66.1	156	143	60.2	54.4	58.0078	79.8	112.8	113.3	102.1	96.7	106.94	65.2	76.9	76.8878	0.69	0.73	0.76	0.36	0.77	93.3	59.8	132	219.7	172.7	107.5	70.5712	122.224	1.95	0
TxSF4090	43.9	66.1	65.7	123	121	57.1	51.7	55.6048	80	112.2	114.2	95.9	96.2	105.32	60.1	73.8	77.8718	0.27	0.362	0.6	0.22	0.54	313.7	239.6	159.9	319.1	283	227.5	176.67	245.639	0.36	0
TxSF4091	43.6	67.6	66	150	137	59.2	52.7	55.1639	80	112.8	111.1	97.8	96.7	102.44	59.1	70.9	73.6814	0.61	0.519	0.57	0.32	0.4	230.3	137.4	94.8	187.3	246.1	159.5	153.46	172.694	-0.83	1
TxSF4093	46.6	66	65.7	126	126	59	53.1	54.8345	86.4	113.3	115.3	103.8	96.7	108.4	49.9	56.5	57.2849	0.77	0.667	0.73	0.6	0.67	110.9	64	113.4	204.6	259.9	64	89.3981	129.457	1.63	1
TxSF4094	52.1	68.1	68.1	127	128	61.7	57.5	57.2005	86.9	111.8	112.9	98.8	98.1	107.22	69.7	70.9	80.8607	0.23	0.189	0.29	0.07	0.18	282.6	200.3	199.5	263.1	306.5	284.5	247.6	254.871	-0.59	0
TxSF4097	43.5	67.9	67.1	130	126	58.9	53.6	55.6017	81.6	111.5	113.3	98.4	94.5	104.03	65	73.9	80.2178	0.4	0.398	0.4	0.2	0.31	257.1	165.9	192.1	253.4	239.8	122.5	88.2669	188.438	-0.63	1
TxSF4098	48.1	73.4	70.9	159	154	63	56.6	58.9863	91.8	118.3	114.8	104.9	97.6	108.12	50.5	67	72.431	0.74	0.668	0.68	0.41	0.75	105	61.3	132.7	225.1	248.5	71	103	135.229	0.78	1
TxSF4100	45.2	67.1	65.1	151	137	59.1	53.3	55.2243	78.8	112.9	113.7	100.6	98.2	102.32	68.4	77.5	78.9448	0.56	0.538	0.62	0.11	0.35	216.5	141.2	171.4	218.2	215.5	125	83.992	167.399	-0.69	1
TxSF4101	44.4	66.9	65.2	125	122	59.1	51.9	55.4359	88.4	115.6	114	100.8	96.4	106.99	46.3	57	64.2081	0.71	0.401	0.52	0.33	0.68	199.6	130.6	159.7	218.7	262.8	132.5	153.74	179.663	-1.29	1
TxSF4104	47.3	71.7	68.4	159	148	62.6	55.7	58.8445	84.3	112.2	112.8	100.3	97	108.33	66	77	75.0004	0.36	0.419	0.47	0.2	0.58	253.6	99.4	163.9	261.2	200.4	184.5	67.9536	175.851	-0.51	0
TxSF4106	45.1	66.4	66	126	121	57.7	52.1	54.6659	85	116.4	113.4	100.7	97.9	104.86	60.9	75.7	77.2983	0.58	0.394	0.48	0.39	0.36	103.3	70.9	126.5	245.9	218	141	85.3778	141.568	-0.11	NA
TxSF4108	46.4	71.2	68	155	146	60.6	55.5	59.9456	81.7	115	114.3	101.4	96.1	108.4	69.7	73.1	76.1891	0.37	0.341	0.63	0.13	0.11	248.6	217	227.7	272.2	299.1	224.5	132.07	231.596	-0.84	0
TxSF4109	48	69.6	68.1	152	139	59.4	53.7	58.3537	83.4	114.9	114.7	100	98.6	104.85	63.8	72.9	77.6581	0.47	0.514	0.43	0.21	0.37	214.4	180.1	130.4	268.5	347.8	163	116.45	202.95	NA	0
TxSF4114	45.3	69.8	67.1	155	140	61.1	55.8	58.3326	82.2	116.7	113	99.8	99.2	105.76	68.2	75.5	83.3649	0.66	0.484	0.57	0.37	0.67	171	116.4	138.5	194.1	205.9	117.5	84.5674	146.852	NA	1
TxSF4115	47.1	69.8	67.9	152	139	58.8	53.7	58.711	81.3	114.6	114	99.6	98.1	103.55	68.1	76.4	79.6081	0.57	0.56	0.47	0.22	0.62	199	122.4	111.1	196.9	176.1	173.5	147.51	160.93	-1.33	1
TxSF4129	44.5	66.5	65.6	127	120	58.4	53.2	56.5302	80.8	114.7	113.9	100.5	96.2	108.18	57.8	69.1	70.7534	0.75	0.482	0.56	0.4	0.72	158.3	148.8	85.2	168.4	144.7	115	108.42	132.689	-0.81	1
TxSF4131	45.8	66.9	67.2	126	121	58.7	53.5	57.7278	81.6	111.8	114.7	100.8	95	108.4	54.2	65.3	67.3575	0.52	0.415	0.55	0.4	0.39	229.9	101.7	164.3	224.4	246.9	102	161.58	175.826	-0.72	1
TxSF4134	47.8	70.6	68.9	155	140	60.7	54.9	57.0848	84.5	113.3	112.7	99.2	97.5	104.8	68.9	76.3	78.9464	0.27	0.194	0.23	0.01	0.05	218	212	228.8	299.6	283.5	264.5	232.11	248.359	-0.4	1
TxSF4135	49.2	70.1	68.7	155	141	61.3	55.2	58.9738	87.1	115.6	113.2	103.6	97.6	108.36	63.9	65.6	69.4532	0.47	0.588	0.67	0.25	0.58	149.5	69.1	114.1	208.1	225.9	88.5	137.37	141.796	1.66	0
TxSF4136	51.2	66.9	66.3	128	120	57.8	53.7	57.1809	82.5	110.9	112.4	97.6	97	102.64	59.1	71.7	82.9153	0.45	0.441	0.45	0.23	0.47	238.6	140.1	169.8	214.3	254.5	204.5	180.02	200.26	-0.7	1
TxSF4140	43.7	69.5	67	157	144	60.1	54.5	56.9377	81.1	115.2	113.2	100.5	96.4	104.48	69	84.5	84.7421	0.39	0.272	0.39	0.08	0.41	289.5	242.5	256.8	335.8	307.8	229	196.28	265.383	-0.27	0
TxSF4141	46.9	68.8	66.3	159	120	58.6	53.8	57.0281	82.8	111.3	113.7	102.5	96.5	107.93	57.3	62.7	64.7649	0.75	0.705	0.7	0.61	0.62	108.1	60.8	127.8	239.3	311.4	62	139.84	149.891	2.66	1
TxSF4142	46.8	71.5	70	159	144	61.5	54.9	58.4017	86.4	116.4	116.7	103.7	96.8	108.25	47.7	54.8	61.1606	0.27	0.316	0.29	0.14	0.26	267.9	158.2	238.4	322.3	302.4	228.5	189.07	243.824	NA	0
TxSF4147	44.6	68.1	67.4	151	136	59.1	52.8	57.2746	80.6	111.9	114	99	98	107.77	67.5	77.8	81.1828	0.38	0.369	0.36	0.26	0.22	272	177.8	205.1	306	247.3	149.5	189.86	221.08	-1.06	1
TxSF4150	43.1	65.4	65.7	121	118	57.4	51.2	57.7765	78.3	113.3	112.3	102.3	97.3	109.82	54.3	60.9	62.7153	0.8	0.822	0.8	0.52	0.78	65.2	63.6	57.4	154.9	243.1	62	68.4937	102.099	1.49	1
TxSF4156	45.8	66.7	65.8	127	122	58.2	52.5	57.1763	81.9	112.3	112.9	98.8	95.7	103.05	65.9	74.6	73.9752	0.57	0.432	0.58	0.35	0.51	219.8	176.7	191.8	251.8	271.6	162.5	163.38	205.369	-0.82	NA
TxSF4159	43.9	67.5	66.6	127	122	59	54.4	58.5695	80.1	113.7	113.7	100.5	95.7	105.15	66.5	70.5	76.2891	0.65	0.565	0.73	0.36	0.55	141	105.2	92	209.1	169.5	128.5	79.9192	132.174	-0.28	1
TxSF4160	44.3	65.6	64.4	121	120	56.2	51.3	55.4934	81.2	113.5	112	100.7	95.9	103.63	53.8	60.3	59.9201	0.26	0.366	0.4	0.04	0.24	219.8	137.8	144.2	300.5	295.1	151.5	129.8	196.957	-0.92	1
TxSF4162	47.7	71.2	68.8	152	141	61.1	56.1	58.3442	82.9	114.9	112.9	102.1	97.6	105	70.3	75.2	81.1031	0.21	0.322	0.36	0.09	0.02	182.7	194.4	222.2	213.3	188	236	137.18	196.254	-1.12	1
TxSF4163	44.1	66.5	66.1	144	135	59.3	52.8	56.7239	82.3	112.3	114.9	100.1	96.4	106.36	59.4	62.4	62.5832	0.65	0.701	0.77	0.44	0.62	80.9	63.1	85.5	174.8	202.3	62	67.6132	105.173	2.06	1
TxSF4166	46.1	69.3	66.9	150	139	60.7	54.3	57.8781	81.3	111.9	113.6	99.9	95.8	106.81	58.3	61.8	64.3278	0.55	0.412	0.49	0.11	0.14	215.3	157.6	125.5	281.7	290	153.5	109.69	190.47	-1.34	1
TxSF4167	45.3	69.5	68.7	152	139	60.8	55	58.521	82.4	112.1	113.6	98.9	96.7	103.69	59.5	68.5	71.5367	0.45	0.513	0.58	0.19	0.11	205.4	123.4	165.3	242	286.9	155	151.06	189.866	-0.34	NA
TxSF4168	45.7	69.9	67.5	153	144	60.6	55	57.9713	81.5	113.5	113.1	100.5	95.9	106.64	61.6	63.9	70.1668	0.52	0.475	0.64	0.36	0.74	153.4	103.7	151.4	194.6	224.2	105	168.78	157.297	0.7	1
TxSF4170	44.4	69.3	66.9	151	144	58.6	53.3	57.0414	81.6	114.1	112.9	101	96.3	106.93	56.3	61.3	69.9087	0.59	0.398	0.43	0.18	0.51	313.5	147.3	213.4	297	292.4	185	168.76	231.051	-1.08	0
TxSF4171	44.8	67.1	66.9	142	135	58.8	52.5	55.0561	81.5	112.6	113.7	98.8	94.7	101.96	55.8	70.6	73.6955	0.36	0.316	0.55	0.11	0.3	119.3	117.6	202.8	200.1	133.6	112	122.96	144.051	-0.36	0
TxSF4172	43.9	66.9	65.3	144	135	58.8	52.6	55.8158	81.7	112.3	111.6	101.8	93.7	105.14	51	60.8	61.0768	0.65	0.587	0.52	0.29	0.48	156.5	69.3	125.1	309.4	302	99	95.9501	165.321	NA	NA
TxSF4174	46	68.2	66.5	123	119	59.7	54.7	56.778	82.7	114.5	113.9	100.9	97.3	108.7	60.7	72.9	75.9526	0.68	0.714	0.76	0.3	0.63	63.9	58.8	90	170.3	179.9	62	82.8393	101.106	2.06	NA
TxSF4176	44.2	67.4	66	151	139	60.2	54.2	56.8433	80.1	110.6	113.3	100	96.6	103.77	67.8	75.5	76.2435	0.36	0.435	0.47	0.09	0.25	221.3	158	212.5	257.6	230.4	180.5	86.9283	192.461	-0.69	0
TxSF4179	44.7	66.5	65.5	151	143	58.4	54.3	56.0753	81.1	111.8	113.6	99.5	96.5	106.1	65.2	73.7	82.1817	0.59	0.446	0.62	0.48	0.61	232.3	171.6	189.8	215.3	229.9	179.5	114.99	190.484	-0.53	NA
TxSF4183	47.9	74.1	70.5	157	146	62.7	56.2	60.0946	82.6	115.6	114	100.1	98.3	105.74	72.2	79.8	85.5947	0.31	0.364	0.45	0.13	0.23	108.7	89.5	130	152.3	143	167	66.0475	122.364	-0.2	1
TxSF4184	46.7	66.6	66.3	121	122	58.9	52.6	56.0302	84.6	112.7	114.9	99.2	95.9	105.53	64.4	70	75.5511	0.59	0.536	0.61	0.22	0.68	164.6	88.5	134.3	203.9	245	84	96.4573	145.251	-0.12	NA
TxSF4186	48	68.2	69.5	124	153	60.3	55.8	57.4069	84	118.2	114	101.6	98.7	110.82	66.2	68.7	73.5079	0.84	0.75	0.65	0.2	0.05	99.7	60	97.3	204.7	198.5	80	92.7637	118.995	0.87	1
TxSF4192	45.9	70.4	68.1	155	149	61.2	54.2	57.2732	82.7	112.8	119.1	104.3	97.3	104.11	55.4	62	65.8822	0.63	0.439	0.63	0.37	0.35	212.4	118	115.6	277.3	234.2	125	109.2	170.243	0.34	NA
TxSF4193	46.1	66.8	67.8	149	144	59.6	54.9	57.3251	80.8	111.6	112.4	100	96.9	105.99	70	77.1	80.6061	0.23	0.324	0.28	0.05	0.15	243.2	202.4	248.3	278.9	252.3	261.5	197.14	240.534	-1.24	0
TxSF4195	45.7	66.9	65.8	121	116	57.9	53.6	58.2358	82	113.5	113.2	98.1	97.4	107.09	61.6	69	72.1546	0.33	0.264	0.52	0.1	0.29	178.8	174.1	249	228.4	221.8	137	192.15	197.321	-1.28	1
TxSF4199	46.9	74.5	70.8	158	147	64.8	55.8	59.8973	82.2	115.2	114.6	103.4	96.1	105.1	68.5	74.6	79.3649	0.66	0.663	0.69	0.69	0.77	96.1	81.5	111.6	187.8	144.3	70.5	89.593	111.628	0.89	1
TxSF4200	46.5	68.6	68.5	152	146	58.3	54.1	56.6131	86.7	112.6	116.5	102	97.1	106.36	63.6	72.6	70.2828	0.57	0.593	0.63	0.48	0.58	122.7	77.4	136.5	196.1	193.5	62.5	87.0758	125.111	-0.06	1
TxSF4204	46.3	70.4	69	152	144	60.5	55	59.3795	84.1	116.9	116.8	102.4	95.1	108.69	50.9	53.7	66.0862	0.63	0.479	0.63	0.24	0.39	255.2	110.5	232.9	271.4	234.8	197	153.3	207.871	-0.47	0
TxSF4206	45.1	66.9	66.9	152	145	57.9	52.4	56.1203	86.2	114	113.9	101	98.5	109.03	65.2	73.1	69.4668	0.76	0.564	0.68	0.58	0.76	175.7	64.9	104.2	189.1	233.9	131.5	100.65	142.85	-0.56	1
TxSF4210	43.7	67.6	66.6	150	139	59.9	55	56.8423	79.3	114.4	113.3	99.4	97.1	105.34	61.1	64.9	66.8254	0.31	0.274	0.44	0.11	0.1	235.4	221.8	214.9	310.3	246	322.5	191.14	248.863	-0.15	0
TxSF4211	45.1	68	67	150	139	59.8	53.6	56.3946	84	112.6	112.8	100.1	95.8	104.93	70.8	75.5	80.3075	0.31	0.272	0.38	0.08	0.14	198.6	201	166.2	235.7	130	247	121.95	185.779	NA	0
TxSF4212	47.1	67.9	67.1	151	137	58.6	53.6	56.2518	81.7	112.6	113.9	99.6	96.2	103.21	62.5	72	72.6802	0.34	0.259	0.61	0.22	0.27	283	129.8	125.7	242.8	289.4	150.5	178.49	199.956	-0.24	1
TxSF4214	45.3	65	65.3	121	121	56.8	54.9	56.1516	86	115.5	113.5	101.8	96.8	108.49	54.4	64.1	62.386	0.56	0.276	0.58	0.12	0.28	233.2	184.7	219	387.2	260.2	256.5	135.11	239.416	-0.53	1
TxSF4215	46.5	68.5	65.9	121	121	59.9	53.2	56.4601	84.5	115.7	113.6	102.4	101.5	109.87	59.1	62.7	63.7834	0.53	0.421	0.65	0.22	0.3	217.1	144.8	193.4	195.2	171.9	147.5	157.42	175.331	0.08	0
TxSF4218	48.3	69.4	66	126	121	59.6	53.6	57.8893	85.9	114.5	115.1	101.4	97.9	112.49	65.1	65.1	72.5655	0.53	0.532	0.52	0.32	0.62	164.2	85.6	160.2	231.9	184.5	138	124.02	155.489	0.63	NA
TxSF4222	45	69.7	68.2	160	153	59.8	55.2	57.6439	81.2	112.8	112.8	98.7	95.9	103.78	71.4	86.2	85.2433	0.54	0.49	0.44	0.26	0.59	109.9	96.8	66.1	126.4	122.9	75.5	56.6016	93.4574	-0.57	1
TxSF4223	46.3	65.8	63.4	124	120	56.7	51.5	54.004	81.1	111.7	111.6	98.5	95.1	104.07	55.4	73.2	75.2073	0.36	0.394	0.59	0.22	0.5	242.8	164.8	260.8	275.3	268.5	163.5	172.05	221.107	NA	0
TxSF4224	47.2	69.4	67.3	153	140	59.7	52.6	58.183	80.9	115.2	114.1	102.5	96.6	106.79	64.6	76.6	77.38	0.64	0.603	0.76	0.52	0.82	139.4	68.5	209.5	226.6	346.5	66	137.42	170.56	NA	0
TxSF4225	52.7	70.1	68.7	161	151	61.8	57.4	58.5802	86.5	112.7	112.2	100.8	97.3	102.6	76	81.1	86.349	0.48	0.487	0.43	0.08	0.31	237.4	217.4	150.9	209.9	196.2	218	125.07	193.553	-0.64	0
TxSF4232	47.6	67.1	68	128	121	58.2	52.9	56.8166	84.7	113.2	113.8	98.3	96.2	105.16	53.5	69.4	77.2624	0.4	0.313	0.57	0.33	0.48	236.6	217.7	254.4	265.3	247.1	183	225.52	232.803	0.12	1
TxSF4234	44.7	66.9	65.9	128	121	57.8	54.1	55.5009	80.6	111.3	113.4	99	97.3	103.67	69	73.4	76.4932	0.64	0.576	0.68	0.44	0.62	175.3	130.3	70.9	310.5	248.6	103	78.2492	159.55	-0.4	0
TxSF4237	44.6	67.5	67.5	157	140	60.3	55.3	57.7039	80.7	111.4	114.6	98.9	96.3	105.26	64.8	77.3	78.2857	0.57	0.478	0.61	0.31	0.36	255.9	231.6	240.3	288.7	326.8	117	177.91	234.03	-0.31	0
TxSF4238	43.8	67.1	66.2	128	122	57.1	53	54.9942	80.8	113	112.3	99.9	95.9	105.69	56.2	70.1	66.983	0.34	0.376	0.61	0.39	0.43	204.9	128.8	171.2	310.1	251.3	165	101.03	190.333	0.27	1
TxSF4241	42.9	66.8	67.4	126	123	57.1	54.3	56.2787	80.2	114.8	114.7	100.9	96.4	106.29	59.2	69.2	69.155	0.74	0.598	0.63	0.38	0.57	180.4	115.6	85.2	205.4	274.2	125.5	100.04	155.191	NA	0
TxSF4243	44.7	67.5	66	124	119	57.4	53.2	57.8191	80.7	112.1	112.3	99.4	95.5	106.9	59.2	65.8	74.4173	0.6	0.327	0.59	0.44	0.51	227.5	131.4	177.2	236.7	253.1	236	124.92	198.117	0	NA
TxSF4244	45.4	66.4	65.2	154	143	58.6	53.4	57.5978	82.8	115.3	113.2	99.3	95	105.66	49.5	63	69.3468	0.65	0.423	0.62	0.59	0.77	206.1	96.4	221.1	333.7	316.5	125.5	168.06	209.623	0.95	0
TxSF4247	46.7	70.4	68.1	157	145	60.3	54.3	57.9869	84.3	118.5	114.4	101.2	96.1	108.49	64.6	66.7	70.8129	0.53	0.305	0.24	0.34	0.41	217	136.2	145.5	245	167.6	203.5	71.8932	169.528	-0.97	1
TxSF4248	47.2	68.1	66.5	153	141	59.6	55	55.4507	83.7	117.7	112.4	100.4	95.5	106.77	56.8	60	64.8548	0.53	0.341	0.65	0.22	0.31	232	177.1	148.2	253.6	210.7	181	106.87	187.067	-1.17	1
TxSF4249	42.8	66.6	65.3	124	119	57.9	53.1	55.5754	79.7	113.3	113.3	101.3	95.2	105.94	56.5	58.4	61.7315	0.48	0.331	0.5	0.25	0.41	253	191.9	226.4	336.2	332.9	184.5	213.31	248.316	-0.14	0

## Sheet: SxT linkage map
;	Wed,	7	Sep	2022,	16:31:51
;	nloc=480
group	1A_1
AX_158537518_1A	0	;	333
alibur_c11941_675_1A	0	;	332
AX_158560674_1A	0.335	;	334
AX_94392216_1A	4.669	;	335
AX_94710260_1A	5.273	;	336
AX_108887417_1A	8.835	;	353
BS00022977_51_NA	10.671	;	352
m_contig11756_458_1A	12.036	;	346
obWhite_c46501_92_1A	12.147	;	347
IAAV1469_NA	12.258	;	348
AX_158560775_1A	12.258	;	349
um_contig50845_82_1A	12.481	;	345
AX_94952968_1A	12.592	;	343
m_contig29484_628_1B	12.6	;	344
AX_110956659_1A	13.04	;	342
m_contig61492_458_1A	13.151	;	337
m_contig83113_134_1A	13.428	;	338
BS00026453_51_NA	13.708	;	340
um_contig52332_94_1A	13.711	;	341
BS00022738_51_1A	14.045	;	350
BS00003761_51_1A	14.379	;	354
_contig11756_1415_NA	14.828	;	355
r_rep_c113950_132_4A	15.266	;	356
i_rep_c69910_1153_1A	18.544	;	357
tplb0061f07_961_NA	18.659	;	358
BS00022667_51_1A	18.659	;	359
AX_158536828_1A	18.773	;	360
BS00069300_51_1A	18.882	;	361
RAC875_c34888_65_1A	19.104	;	379
alibur_c44883_244_1A	19.157	;	380
AX_94470163_2A	19.779	;	369
Kukri_c2446_683_1D	20.571	;	372
BS00108351_51_1A	20.906	;	374
GENE_0172_551_1A	21.018	;	375
tplb0053o08_2004_1A	21.128	;	376
BS00076278_51_1D	21.351	;	377
libur_c114401_105_1A	22.264	;	373
tplb0028p02_562_1A	36.948	;	423
IACX2941_NA	37.078	;	424
AX_94583145_1A	39.78	;	422
tplb0025b13_1721_1A	40.225	;	408
bWhite_c1361_1187_1A	40.566	;	407
BS00100774_51_1A	40.757	;	413
i_rep_c102231_265_1A	40.757	;	401
RAC875_c30657_82_1A	40.757	;	410
AX_94518190_1D	40.757	;	402
AX_94457604_2A	40.98	;	403
AX_110068701_1A	41.888	;	419
CAP11_c710_458019_1A	42.11	;	415
BS00022355_51_1A	42.23	;	416
Kukri_c2332_583_1A	42.333	;	417
CAP12_c8501_370_NA	42.781	;	394
AX_94968521_1D	42.781	;	393
AX_158555548_NA	42.781	;	396
m_contig54074_979_NA	44.286	;	421
AX_94489424_NA	46.394	;	392
AX_94633096_1D	49.548	;	391
AX_95198429_1A	49.548	;	390
AX_95215584_1D	49.883	;	386
AX_94976542_1D	50.401	;	385
m_contig56871_696_1A	50.895	;	389
AX_94679841_3A	50.995	;	388
CAP8_c2448_355_1A	51.119	;	387
AX_94807355_1A	51.796	;	383
Ex_c7965_13520238_1A	54.279	;	382
Kukri_c2121_2345_NA	54.989	;	381
AX_94581035_1A	60.87	;	3346
AX_94675848_1B	64.176	;	3435
AX_94691648_2D	65.238	;	3453
AX_94828842_1A	65.721	;	3559
x_c64327_63176640_1A	66.283	;	8152
AX_158569592_1A	66.845	;	2709
AX_158521268_1B	67.294	;	2027
AX_94599217_1A	68.674	;	3370
BS00078982_51_1A	75.628	;	331
AX_158537529_1A	75.661	;	330
AX_89740804_1A	75.965	;	329
AX_95187202_1A	76.528	;	324
RAC875_c1825_188_1A	77.32	;	328
u_c42878_50516167_1A	78.112	;	325
CAP7_c4833_55_NA	78.112	;	326
Kukri_c7436_2259_1A	78.335	;	323
RAC875_c8245_272_1A	78.558	;	322
AX_110911122_1A	79.006	;	321
RAC875_c16820_419_NA	79.268	;	320
BS00065005_51_NA	80.369	;	319
_BF484606A_Ta_2_3_1A	80.469	;	318
AX_94994228_1A	80.591	;	317
Kukri_c22508_119_1A	81.099	;	316
AX_94414472_1A	81.603	;	315
AX_158544725_1A	83.839	;	2399
Kukri_c12534_559_1A	86.248	;	311
AX_158569532_1A	89.127	;	310
um_contig8382_300_1A	90.714	;	312
Kukri_c31964_56_3A	91.045	;	313
AX_94564758_1A	91.049	;	314
RAC875_c9700_989_7A	91.726	;	308
AX_94682787_1A	92.174	;	305
AX_86169514_1A	92.174	;	306
BS00084022_51_1A	92.51	;	307
_BE586140A_Ta_2_1_1A	92.645	;	303
AX_94522489_1A	93.2	;	304
obWhite_c4499_153_1D	93.744	;	309
m_contig13946_241_1A	95.812	;	301
AX_94926263_1D	96.184	;	300
RAC875_c14066_452_1A	96.295	;	299
AX_158560632_1A	96.744	;	294
AX_158539970_1D	96.967	;	295
RAC875_c10090_963_1A	97.189	;	296
alibur_c7237_1084_1A	97.301	;	297
AX_158556673_1A	100.687	;	293
IAAV5652_1A	101.135	;	292
AX_158536830_1A	101.697	;	291
AX_94488826_1A	101.808	;	290
AX_158540449_1D	102.073	;	289
m_contig47183_205_NA	102.593	;	288
AX_94522764_1A	104.646	;	287
Kukri_c23985_229_NA	105.911	;	286
alibur_c12215_352_1A	106.356	;	285
L_Contig3232_1224_1A	106.69	;	284
um_contig9199_714_1A	106.964	;	283
BS00067339_51_1A	107.187	;	275
RAC875_c65431_351_NA	107.41	;	274
Ra_c27593_460_1A	107.41	;	273
obWhite_c4646_119_1A	107.574	;	282
i_rep_c107771_588_1A	107.744	;	277
um_contig5008_635_1A	107.967	;	276
m_contig69753_513_NA	108.249	;	278
AX_95087496_1A	108.525	;	279
AX_158569384_1A	108.86	;	280
RAC875_c11899_366_1A	114.631	;	272
AX_158605835_1A	115.305	;	269
IACX6344_1A	115.307	;	270
BS00066852_51_1A	115.644	;	271
BS00087437_51_1A	116.787	;	268
AX_158555559_1A	117.236	;	266
RAC875_c19509_174_1A	117.347	;	265
AX_94734853_1A	117.458	;	264
BS00086680_51_1A	117.864	;	262
GENE_0431_573_1B	119.063	;	263
_Ex_c5634_9906981_1A	121.292	;	258
AX_94907052_1A	121.408	;	259
_Ex_c5634_9907829_NA	121.631	;	260
AX_158537370_1A	121.742	;	261
AX_94397743_1A	122.077	;	257
_c105541_89932598_1A	122.3	;	256
Kukri_c32885_145_1D	122.523	;	250
Ra_c272_1632_1A	122.523	;	251
IAAV7131_1A	122.523	;	249
x_c14866_22995097_1A	122.746	;	246
AX_89648769_1A	123.422	;	241
RAC875_c33300_141_1A	123.533	;	237
Ex_c8885_14842394_1A	123.533	;	239
x_c43454_49770425_1A	123.533	;	238
ur_rep_c86757_244_NA	123.591	;	244
x_c21592_30743513_1A	123.644	;	243
CAP12_c6266_298_1A	123.754	;	240
_Ex_c3572_6531810_1A	123.867	;	245
Ex_c9979_16421462_NA	123.987	;	208
obWhite_c8428_346_1D	124.17	;	235
AX_158537668_1B	125.23	;	236
i_rep_c103147_745_1A	127.06	;	209
Ra_c11023_679_1A	127.314	;	213
AX_110040012_1A	127.537	;	219
CAP11_c6014_160_1A	127.537	;	224
AX_108760176_1A	127.537	;	220
RAC875_c8515_653_1A	127.537	;	223
Kukri_c47825_138_1A	127.537	;	222
AX_95149116_1A	127.599	;	214
AX_86165887_1A	127.648	;	217
RAC875_c38417_246_1A	127.648	;	215
AX_108791745_1A	128.096	;	242
L_Contig5001_1099_1A	128.122	;	207
GENE_1214_288_1A	130.748	;	204
Ex_c5759_628_1D	132.001	;	205
alibur_c24041_794_1A	132.893	;	206
obWhite_c1488_504_1A	134.046	;	202
CAP8_c2843_226_1A	134.555	;	203
IACX293_1A	135.871	;	201
_BE403956A_Ta_2_3_1A	136.514	;	200
_c101414_86781128_1A	138.087	;	230
_Ex_c4605_8240189_1A	138.228	;	229
IAAV7551_NA	138.246	;	234
GENE_0053_224_1A	138.379	;	212
_c103087_88124573_1A	138.561	;	211
BS00021878_51_NA	139.01	;	226
AX_95174732_1B	139.232	;	225
_Ex_c3906_7086162_1A	139.455	;	228
Kukri_c67601_267_1A	139.455	;	227
TA001772_0625_1A	139.904	;	188
BS00094681_51_1A	140.015	;	186
p_c69738_68695568_1A	140.126	;	185
BS00077199_51_NA	140.126	;	184
i_rep_c115954_137_1A	140.17	;	189
Kukri_c12165_1148_1A	140.237	;	183
x_c35563_43690084_1A	140.288	;	182
x_c25628_34888439_1A	140.35	;	181
BS00068358_51_1A	140.461	;	180
BS00065146_51_1A	140.684	;	193
Ex_c6817_11761300_1A	140.684	;	196
GENE_0446_243_1D	140.687	;	179
u_c37925_46679146_1A	141.093	;	177
RAC875_c12808_182_1A	141.315	;	190
x_c10100_16600633_1A	141.444	;	191
AX_94465382_1A	141.465	;	178
AX_86163814_1D	142.374	;	175
ur_rep_c84731_611_NA	142.506	;	176
RAC875_c26958_512_1D	143.07	;	174
RAC875_c9833_297_1A	143.271	;	173
AX_94404955_1A	143.833	;	172
tplb0046g22_1351_1A	147.221	;	171
AX_158537396_1A	147.67	;	170
p_Ex_c572_1138503_1A	148.347	;	162
p_Ex_c572_1138339_1A	148.795	;	168
Kukri_c22434_513_NA	149.244	;	166
L_Contig2270_2610_NA	150.002	;	164
AX_158556652_1A	150.259	;	163
AX_94550326_1A	153.551	;	161
IACX18883_1A	156.029	;	157
AX_158560449_1A	156.029	;	156
bWhite_c38865_319_1A	156.252	;	158
Kukri_c88698_296_1A	156.928	;	160
RAC875_c86680_391_1A	157.239	;	159
AX_94478919_1A	157.264	;	151
AX_158569192_1A	159.756	;	150
AX_158539806_1A	161.504	;	147
te_rep_c49207_243_1A	161.504	;	148
RAC875_c41275_131_1A	161.504	;	149
Ra_c58315_265_1A	161.615	;	146
x_c25734_34995416_1A	161.95	;	145
p_Ku_c557_1166684_1A	161.95	;	143
AX_158544635_1A	162.061	;	144
x_c56097_58351893_1A	164.557	;	142
AX_158537448_1A	168.42	;	141
AX_95102105_1A	172.416	;	140
AX_111503623_1A	172.99	;	138
AX_158605696_1A	173.213	;	136
BS00023126_51_1A	173.214	;	135
AX_158556474_1A	173.548	;	134
r_rep_c112145_271_NA	174.225	;	137
AX_108782275_1A	174.56	;	131
AX_158539812_1A	174.671	;	129
BS00087601_51_1A	174.791	;	130
BS00087600_51_1A	174.893	;	133
AX_95225890_1A	175.342	;	124
AX_158539802_1A	175.453	;	122
Kukri_c60564_136_1A	175.564	;	123
te_rep_c63819_182_NA	175.787	;	125
AX_94755260_1A	176.085	;	128
m_contig31304_527_NA	176.234	;	127
AX_94474486_1B	176.568	;	126
BS00094925_51_NA	176.9	;	118
AX_94513107_1A	176.904	;	120
AX_110951565_1A	176.904	;	117
IACX742_1A	177.015	;	121
AX_94448644_1A	177.349	;	115
AX_108962998_1A	177.35	;	116
calibur_c32167_59_NA	178.116	;	114
AX_158537452_1A	178.365	;	113
a_c16080_24638622_1A	179.157	;	112
AX_158544600_1A	179.492	;	111
RAC875_c31419_80_NA	180.055	;	110
AX_158560583_1A	180.503	;	109
BS00022733_51_1A	181.18	;	106
AX_158605815_1A	181.511	;	107
BS00021714_51_1A	181.515	;	108
AX_94796020_1A	181.738	;	93
AX_158560555_1A	181.796	;	101
x_c21193_30320134_1A	181.849	;	104
RAC875_c23081_141_1A	181.849	;	105
AX_108897448_1A	182.219	;	94
Kukri_c25215_124_1D	182.933	;	95
AX_109920916_1A	183.31	;	99
IACX11338_1B	183.421	;	96
GENE_0410_71_1B	183.421	;	97
AX_109834411_1A	184.446	;	92
AX_108753174_1A	184.557	;	89
AX_94679138_1D	184.709	;	91
BS00032112_51_1A	186.052	;	90
IAAV5535_1A	189.179	;	88
AX_94504536_1A	189.179	;	87
AX_111709931_1A	189.513	;	85
AX_109401732_1A	189.514	;	84
AX_158564927_5A	190.54	;	83
m_contig32437_257_NA	190.875	;	69
AX_111506455_1A	191.297	;	82
AX_109405334_1A	191.435	;	68
AX_158556605_1A	191.884	;	67
AX_94462123_1A	191.884	;	81
_c109742_92411838_1A	192.106	;	79
AX_158569077_1A	192.106	;	80
AX_108851331_1A	192.33	;	74
TA003955_1138_1A	192.983	;	77
u_c21316_31053745_1A	193.659	;	75
CAP12_c1906_217_1A	194.848	;	76
AX_158536815_1A	195.95	;	66
AX_108754470_1A	196.938	;	70
Kukri_c30322_414_1A	197.549	;	71
5_rep_c112044_340_1A	197.697	;	72
TGWA25K_TG0182_NA	197.714	;	73
AX_95235178_1A	198.162	;	65
AX_108883214_1A	198.664	;	51
AX_94644377_1A	200.694	;	53
_BE445113A_Ta_2_2_1A	201.424	;	52
AX_158537445_1A	203.165	;	59
_Ra_c3270_6136601_1A	203.291	;	62
AX_89453705_1A	203.724	;	57
_BE445113A_Ta_2_1_1A	203.889	;	58
AX_111135532_1A	204.059	;	45
AX_110924523_1A	204.059	;	44
AX_158537475_1A	204.059	;	56
AX_158537446_1A	204.282	;	54
RFL_Contig22_387_1A	204.617	;	48
a_c11877_19161832_2A	204.812	;	47
RFL_Contig22_617_1A	204.815	;	50
RAC875_c29540_413_1A	204.862	;	46
a_c33025_41968284_1A	205.063	;	61
RAC875_c24047_284_7A	205.322	;	60
AX_95088854_1A	205.862	;	40
BS00096721_51_NA	206.299	;	42
AX_109420401_1A	206.3	;	43
AX_158562857_3A	206.411	;	41
u_c10292_17066821_1A	208.518	;	39
AX_158569338_1A	208.853	;	38
RAC875_c46551_339_NA	209.302	;	36
AX_109358058_1A	209.524	;	35
_Ku_c1642_3232242_1A	209.524	;	34
AP12_c1960_972031_1A	209.636	;	33
AX_158537444_1A	209.747	;	31
TA003063_0097_1A	209.858	;	32
AX_109891947_1A	210.081	;	27
AX_95194961_1A	210.192	;	29
AX_110364500_1A	210.527	;	26
BS00077432_51_1A	210.75	;	24
AX_109279209_1A	211.891	;	23
AX_108748722_1A	212.568	;	17
AX_158555342_1A	212.755	;	20
AX_158536690_1A	213.472	;	19
Ku_c1313_1673_1A	214.613	;	22
AX_89413000_1A	214.836	;	15
IAAV6234_NA	215.285	;	14
Kukri_c49170_655_1A	215.733	;	13
_Ex_c1997_3757415_1A	215.733	;	12
AX_158539839_1A	215.956	;	9
RAC875_c80876_67_1A	216.067	;	11
Kukri_c12984_465_1A	216.178	;	10
BS00022158_51_1A	216.401	;	8
alibur_c44668_382_1A	217.308	;	7
AX_109851721_1A	218.216	;	5
AX_109865037_1A	222.274	;	4
AX_94629074_1D	222.388	;	2
AX_158569071_1A	222.388	;	3
IAAV2694_1A	222.61	;	1
BS00034278_51_1A	229.152	;	4318
AX_158605194_1A	229.263	;	2964
x_c43228_49605281_1A	229.301	;	8072
BS00062876_51_1A	229.375	;	4433
Kukri_c67383_102_1A	229.598	;	6235
BS00009808_51_1A	229.819	;	4153
p_c68085_66839109_1A	230.044	;	8272
RAC875_c8482_160_1A	230.044	;	6835
AX_94488258_1A	231.068	;	3258
GENE_0527_92_1A	232.093	;	5415
AX_94919955_1A	234.076	;	3619
_Ex_c4685_8377545_1A	234.547	;	8086
AX_158556604_1A	236.88	;	2509
bWhite_c26122_129_1A	237.102	;	3988
AX_158595435_1A	237.102	;	2912
AX_94681397_1A	237.102	;	3441
AX_95151567_1A	237.102	;	3772
AX_95629171_1A	237.665	;	3880
AX_94458040_4B	238.341	;	3226
AX_110515143_1A	238.79	;	1837
AC875_c15975_1208_1A	238.79	;	6510
AX_95218032_1A	239.012	;	3839
AX_158539764_1A	239.689	;	2299
AX_95159844_1A	239.953	;	3785
AX_158568864_1A	243.004	;	2699
AX_158568880_1A	244.302	;	2701
_BG606986A_Ta_2_1_1A	244.524	;	7711
AX_111459937_1A	244.524	;	1938
BS00022396_51_1A	246.618	;	4228
RAC875_c6798_467_1B	249.245	;	6793
AX_108832686_1A	249.694	;	1585
alibur_c22768_963_NA	256.223	;	5055
AX_89552689_1A	256.785	;	3091
AX_89373031_1A	257.693	;	3045
Ku_c8992_405_1A	257.804	;	5878
AX_158569311_1A	258.596	;	2708
AX_158560577_1A	258.819	;	2573
RAC875_c12348_720_1A	258.93	;	6476
um_contig56158_60_NA	259.153	;	7401
AX_158544631_1A	259.376	;	2397
FL_Contig5334_831_1A	259.598	;	7032
AX_111159764_1A	259.71	;	1933
x_c28900_37982485_1A	259.932	;	7992
AX_109861530_1A	260.609	;	1718
bWhite_c41272_159_1A	260.609	;	4036
AX_111482033_1A	260.609	;	1950
AX_158569244_1A	260.681	;	2705
_Ex_c4612_8254533_1A	260.72	;	8085
AP8_c4785_2322876_1A	260.943	;	7765
AX_94467726_1A	261.054	;	3236
AX_94400729_1A	261.502	;	3152
AX_158544473_1A	261.725	;	2394
BS00070580_51_1A	261.725	;	4574
bWhite_c22134_398_4A	261.836	;	3970
RAC875_c41993_582_1A	262.513	;	6667
tplb0059d21_1032_NA	263.075	;	7645
RAC875_c67771_805_NA	263.41	;	6790
BS00023203_51_1A	263.745	;	4273
BS00037976_51_1A	264.081	;	4341
AX_94879161_1B	265.222	;	3592
BS00085821_51_NA	265.899	;	4671
IACX14_1A	266.01	;	5718
IACX7789_1B	266.121	;	5756
AX_158544576_1D	266.37	;	2396
_BE494527A_Ta_2_1_1A	266.906	;	7676
x_c23598_32826926_1A	267.468	;	7941
AX_94822081_3A	267.468	;	3557
AX_94967337_1D	267.468	;	3658
bWhite_c44164_402_NA	267.803	;	4046
AX_95077803_1A	267.876	;	3702
AX_94711993_4A	267.914	;	3471
bWhite_c37358_208_1A	267.914	;	4026
Excalibur_c66_147_1A	268.465	;	5263
AX_158536782_1A	268.751	;	2228
AX_110956771_1A	269.034	;	1882
Ex_c6488_11266589_1A	269.145	;	8155
AX_158568868_1A	269.199	;	2700
AX_109463886_1A	269.256	;	1687
Kukri_c19653_1370_NA	269.307	;	5980
BS00066212_51_NA	269.367	;	4516
AX_109348426_1A	269.367	;	1661
x_c18499_27344859_1A	280.937	;	7888
AX_89462272_1A	280.937	;	3066
AX_95137931_1A	280.951	;	3757
AX_158537419_1A	280.963	;	2247
BS00022824_51_1A	281.385	;	4247
AX_94503114_1A	281.607	;	3270
AX_158537421_1A	281.607	;	2248
AX_158569206_1A	283.911	;	2704
Ex_c9343_15514531_1A	284.636	;	8196
AX_158569204_1A	284.755	;	2703
RAC875_c53725_217_1A	284.858	;	6729
AX_109380588_1A	285.38	;	1667
AX_111131761_1A	286.446	;	1927
AX_109338741_1A	287.119	;	1656
AX_158539929_1A	287.122	;	2302
_Ex_c3201_5910642_1A	287.57	;	8021
AX_94430594_1A	288.646	;	3195
AX_158556606_1A	290.305	;	2510
AX_158556607_1A	290.45	;	2511
Kukri_c19837_432_NA	294.363	;	5984
BS00065170_51_1A	294.698	;	4488
75_rep_c71278_345_1A	295.207	;	6920
AX_158569251_1A	295.326	;	2706
BS00056823_51_1A	297.113	;	4402
AX_94521760_1A	297.366	;	3289
AX_95203056_6A	298.476	;	3823
AX_94385756_1B	298.924	;	3135
AX_111698963_1A	300.066	;	2005
BS00070991_51_1A	300.066	;	4578
BS00070695_51_1A	300.289	;	4575
m_contig11349_810_1B	300.965	;	7197
alibur_c46365_304_1D	301.076	;	5185
GENE_0543_1074_1D	301.299	;	5416
AX_108897421_1B	301.299	;	1605
IAAV8446_NA	301.636	;	5694
AX_111098763_1A	307.868	;	1919
AX_158605601_1A	310.572	;	2966
AX_111564213_1A	311.993	;	1978
AX_158569035_1A	312.104	;	2702
BS00021780_51_1A	312.215	;	4197
AX_110508887_1A	312.215	;	1835
_Ex_c2918_5381441_1A	313.795	;	7997
AX_94788925_1A	314.166	;	3537
D_c12333_12595897_1A	314.958	;	8309
AX_111467128_1A	315.003	;	1939
_contig47006_2711_1A	315.297	;	7342
;	Wed,	7	Sep	2022,	15:29:50
;	nloc=289
;	Wed,	7	Sep	2022,	17:41:17
;	nloc=17
group	2D_2
m_contig29563_257_2B	0	;	426
BS00047901_51_2D	0.706	;	427
AX_94908406_2D	0.706	;	429
r_rep_c101288_130_2D	1.383	;	430
alibur_c35611_446_2A	1.718	;	431
Kukri_c29358_277_2A	2.394	;	432
RAC875_c16897_367_NA	2.394	;	433
BS00022234_51_NA	3.071	;	434
BS00065034_51_NA	3.072	;	435
BS00086387_51_NA	3.406	;	436
BS00067046_51_NA	5.025	;	437
AX_158532774_2D	5.025	;	438
AX_94761296_NA	5.247	;	442
p_c63957_40798121_2D	5.247	;	439
i_rep_c106786_230_2B	5.247	;	440
AX_158611906_2D	5.247	;	441
AX_158611868_NA	5.247	;	443
group	3A_1
AX_158577453_3A	0	;	444
Kukri_c17099_871_3A	4.476	;	445
rep_c4157_1965583_3A	4.812	;	446
Kukri_c49280_230_3A	5.26	;	447
AX_158577634_3A	14.248	;	448
AX_108961907_3A	14.359	;	449
AX_94769054_3A	14.47	;	450
AX_108726686_3A	18.943	;	452
AX_158524066_3A	18.943	;	454
L_Contig1896_1236_3A	18.943	;	455
AX_111009690_3A	19.166	;	451
AX_158524110_3A	23.595	;	457
AX_109316381_3A	25.621	;	458
AX_111079110_3A	28.745	;	459
AX_94417635_3A	28.856	;	460
AX_94413327_3A	29.079	;	461
AX_158577644_3A	29.986	;	463
AX_89556358_3A	31.726	;	464
IAAV5729_3A	32.402	;	465
AX_158577653_3A	32.851	;	466
BS00022586_51_3A	42.539	;	467
AC875_c46323_1996_3A	43.036	;	468
r_rep_c101767_219_3A	46.243	;	469
bWhite_c13210_115_NA	46.608	;	473
AX_158524105_3A	46.83	;	472
x_c33765_42199371_NA	46.83	;	471
75_rep_c109701_76_3A	47.508	;	470
alibur_c16197_748_6A	47.969	;	474
Kukri_c34845_242_3A	50.949	;	475
AX_158523948_3A	51.285	;	479
GENE_1674_631_3D	51.423	;	481
RAC875_c45016_79_3A	51.845	;	482
calibur_c9000_209_3A	51.956	;	483
bWhite_c17852_511_NA	52.002	;	484
AC875_c10286_1247_3A	52.067	;	485
JG_c3077_225_3A	52.178	;	478
obWhite_c9704_273_3A	52.289	;	477
BS00032524_51_3A	52.512	;	486
BS00007502_51_3A	52.623	;	488
AX_111007414_3A	52.623	;	487
RAC875_c2464_274_3A	52.734	;	489
m_contig86206_149_3A	52.957	;	490
AX_109500149_3A	57.64	;	491
AX_94443246_3A	59.58	;	492
i_rep_c102953_304_3B	60.959	;	493
AX_94531680_3A	61.408	;	495
AX_158541363_3A	61.519	;	494
Kukri_c28165_906_6A	61.63	;	497
AX_94389504_3A	62.078	;	501
AX_110930988_3A	62.189	;	499
u_c40218_48484410_3A	62.3	;	500
bWhite_c34866_232_NA	63.298	;	504
IACX464_NA	63.548	;	505
AX_158523900_3A	63.883	;	503
AX_109905851_3A	64.791	;	507
IAAV9068_3A	65.013	;	506
r_rep_c103091_266_3A	65.462	;	512
x_c15036_23203474_NA	66.138	;	508
_Ex_c1141_2191485_3A	67.221	;	513
IAAV4781_3A	67.616	;	514
AX_111088389_3A	68.757	;	516
AX_158577437_3A	68.757	;	515
alibur_c5352_1854_3A	71.113	;	518
r_rep_c116073_259_3A	71.113	;	517
AX_158577610_3A	71.448	;	519
AX_158548130_3A	71.781	;	522
IAAV6974_3A	71.783	;	523
Kukri_c2045_792_NA	72.006	;	525
p_c67727_66398596_3A	72.229	;	524
x_c10272_16842803_3A	72.229	;	520
AX_108875928_3A	72.791	;	526
AX_158577167_3A	73.014	;	529
p_c66763_65120251_3A	73.014	;	527
AX_158547981_3A	73.237	;	530
IAAV8990_3A	73.237	;	531
u_c44089_51445136_3A	73.237	;	532
AX_94407477_3A	75.22	;	533
IAAV4343_3A	75.556	;	534
AX_158523655_3A	75.556	;	535
P11_c2438_1258747_3A	76.232	;	536
p_c64325_41024646_3A	76.232	;	537
_Ex_c3478_6369892_3A	78.216	;	538
AX_158523675_3A	78.439	;	542
5_rep_c104403_524_3A	78.887	;	539
AX_158523150_3A	79.222	;	540
AX_158523330_3A	79.334	;	541
RAC875_c27323_867_3A	79.605	;	544
BS00010531_51_3A	79.893	;	545
BS00045327_51_3A	80.226	;	546
p_Ex_c943_1808577_NA	80.228	;	551
AX_94704134_3A	80.228	;	550
x_c14681_22747500_3A	80.339	;	554
x_c28310_37444843_3A	80.562	;	555
_BE443995B_Ta_2_2_3A	80.673	;	549
AX_158562677_3A	80.784	;	556
AX_94486290_3A	80.895	;	547
75_rep_c70746_582_3A	81.343	;	558
L_Contig1798_1606_3A	81.792	;	559
_c108072_91444417_3A	82.015	;	565
FL_Contig4399_956_3A	82.351	;	560
i_rep_c102095_679_3A	82.575	;	563
Ku_c14982_168_3A	82.637	;	562
_BF429272A_Ta_2_1_3A	82.686	;	561
_Ku_c3956_7237707_3A	82.909	;	569
bWhite_c26893_161_3A	83.471	;	566
_Ku_c3956_7237642_3A	84.147	;	567
_Ex_c2678_4968284_3A	84.147	;	568
_Ku_c3343_6206887_3A	84.483	;	570
calibur_c6501_477_3A	86.466	;	571
AX_94989495_3A	86.689	;	572
Kukri_c5459_334_3A	87.085	;	573
IAAV3488_3A	89.641	;	574
alibur_c5561_1013_3A	89.641	;	575
AX_94626731_3A	89.921	;	576
AX_108839702_3A	90.199	;	577
obWhite_s65081_93_3A	90.31	;	578
x_c11085_17973016_3A	90.758	;	584
AX_158532852_3A	90.869	;	583
AX_94550611_1A	90.914	;	582
AX_158602130_7A	90.981	;	581
BS00071823_51_3A	91.092	;	580
calibur_c854_1459_2B	91.654	;	585
x_c10667_17387885_3A	92.217	;	586
TGWA25K_TG0306_NA	92.328	;	587
alibur_c29205_537_3A	92.551	;	589
AX_89339645_3A	92.551	;	588
tplb0050h15_1287_3A	92.662	;	590
AX_158523079_3A	92.662	;	591
AX_110475661_3A	92.884	;	592
x_c24293_33532428_NA	92.996	;	594
bWhite_c48560_103_3A	92.996	;	593
x_c22766_31972812_3A	93.218	;	596
x_c22766_31972202_3A	93.218	;	595
obWhite_c9468_453_3A	93.329	;	598
TA001068_0306_w_3A	93.441	;	599
AX_94798864_3A	93.552	;	597
Kukri_c68006_282_3A	94.343	;	600
m_contig50617_713_3A	94.343	;	603
Kukri_c80104_809_3A	94.343	;	605
BS00021871_51_3A	94.343	;	604
_c104884_89459472_3A	95.136	;	601
Kukri_c47643_920_3A	95.814	;	602
bWhite_c18408_199_3A	96.037	;	607
Kukri_c34195_357_3A	96.148	;	606
te_rep_c49102_169_3A	96.148	;	608
ontig3396_3515504_3B	96.259	;	610
AX_158523405_3A	96.593	;	611
FL_Contig1175_354_3A	96.594	;	612
IAAV3900_6A	96.817	;	613
obWhite_c8340_511_3A	97.04	;	614
x_c15269_23491104_3A	97.263	;	615
alibur_c26754_433_3A	97.597	;	617
p_c66865_65263145_3A	97.598	;	616
x_c15269_23492289_3A	97.716	;	618
AX_94745923_3A	99.94	;	619
RAC875_c17907_181_3A	100.276	;	620
Ku_c53625_627_3A	101.301	;	621
Kukri_c82117_279_3D	101.301	;	622
RAC875_c75448_80_3A	110.116	;	623
x_c26887_36107413_NA	116.957	;	624
p_c69692_67234463_3A	118.696	;	625
AX_89351265_3A	118.807	;	626
AX_94402160_2A	119.832	;	629
AX_86168070_3A	119.832	;	627
IAAV8483_3B	120.394	;	630
RAC875_c67998_96_NA	125.578	;	631
Kukri_c35426_507_3A	127.439	;	634
calibur_c60581_62_3A	127.55	;	632
AX_94393315_3A	136.538	;	635
AX_111628991_3A	136.649	;	638
BS00063300_51_3A	136.649	;	637
AX_95218695_3A	137.017	;	645
CAP8_c1007_643393_3A	138.402	;	646
bWhite_c17879_519_3A	139.273	;	647
CAP11_c3472_60_NA	140.772	;	649
AX_89405051_3A	140.772	;	648
AX_94557676_3D	140.772	;	650
BS00022058_51_3A	144.695	;	652
BS00050109_51_3A	146.436	;	653
AX_158523301_3A	149.962	;	654
RAC875_c10194_673_3A	150.639	;	655
AX_95132491_3A	150.862	;	656
AX_158533015_3A	151.387	;	657
alibur_c29600_173_NA	151.761	;	659
_Ex_c1894_3575749_3A	152.096	;	658
x_c12341_19693090_3A	152.658	;	660
BS00060029_51_3A	154.037	;	662
AX_158577006_3A	154.037	;	661
BS00088755_51_3A	154.368	;	665
AX_86168015_3A	154.372	;	666
obWhite_c5337_225_3A	154.483	;	663
AX_158532994_3A	156.222	;	670
RAC875_c15109_106_3A	156.719	;	672
_BG262734A_Ta_2_3_3A	156.938	;	671
_CAP11_c68_106078_3A	157.347	;	668
L_Contig4282_1420_NA	157.347	;	667
BS00049977_51_3A	157.569	;	669
x_c20250_29303152_3A	166.384	;	682
AX_109288449_3A	167.776	;	684
AX_158547965_3A	168.84	;	683
IACX6065_3A	169.25	;	680
AX_109922216_3A	169.361	;	681
AX_158523255_3A	173.283	;	674
BS00026396_51_NA	173.506	;	675
RAC875_c15970_89_NA	173.728	;	676
alibur_c96921_206_3A	174.064	;	678
AX_158523271_3A	174.064	;	679
AX_158523263_3A	174.175	;	677
AX_94898331_3A	186.001	;	686
AX_94592175_3B	186.691	;	685
AX_158523431_3A	187.362	;	687
AX_111051421_3A	188.98	;	690
AX_158532986_3A	189.203	;	689
AX_95133933_3A	189.314	;	688
AX_95205792_3A	189.991	;	692
AX_95251523_3A	189.991	;	695
calibur_c3969_713_3A	189.991	;	693
BS00076772_51_3A	190.439	;	696
AX_94526541_1B	190.581	;	697
RAC875_c52195_324_3A	190.998	;	698
AX_110989461_3A	191.333	;	699
Kukri_c18258_440_NA	194.198	;	700
AX_158537002_3A	194.42	;	701
Ex_c9377_15572157_3A	198.958	;	702
AX_94798506_3D	205.586	;	703
GENE_3665_61_NA	206.494	;	704
m_contig55841_351_3D	206.829	;	705
Ra_c4373_453_3A	209.333	;	710
AX_158523648_3A	209.781	;	709
AX_158533085_3A	210.004	;	708
AX_94519580_3A	210.34	;	712
AX_158523628_3A	210.451	;	711
x_c10630_17338753_3A	210.674	;	713
AX_95126026_3A	211.009	;	714
ri_rep_c86903_184_3B	211.312	;	715
AX_94420612_3A	211.456	;	716
AX_94524087_3A	213.812	;	718
RAC875_c24982_202_3A	213.923	;	717
AX_94943274_3B	213.923	;	719
_BE426418A_Ta_2_1_3A	215.301	;	721
_BE426418A_Ta_2_2_3A	215.301	;	720
AX_158523273_3A	216.209	;	723
AX_158523275_3A	216.209	;	725
AX_158523212_3A	216.209	;	722
AX_158577024_3A	220.63	;	726
AX_158577106_3A	221.832	;	727
AX_108856079_3A	222.167	;	731
u_c46762_53407442_3A	222.278	;	730
AX_94846213_3A	222.427	;	729
FL_Contig5153_958_NA	222.724	;	728
calibur_c361_1321_3A	223.398	;	734
_c104125_88923836_3A	223.402	;	735
AX_94628933_6A	223.963	;	732
np_Ex_c361_707953_3A	224.411	;	733
AX_158523304_3A	225.089	;	737
AX_158577039_3A	225.999	;	738
AX_158597821_3B	226.253	;	740
x_c55096_57733841_3A	226.9	;	744
AX_110447070_3A	227.011	;	745
5_rep_c106170_204_3A	227.11	;	742
JD_c7528_325_3A	227.234	;	741
RAC875_c61934_186_3A	227.403	;	743
x_c55096_57733894_3A	227.568	;	747
a_c29624_38979654_3A	227.568	;	746
AX_108789882_3A	228.36	;	748
AX_158597860_3A	228.36	;	749
m_contig13646_225_3A	230.586	;	753
p_c66274_64426901_3A	230.703	;	752
Ku_c12191_1123_3A	230.814	;	751
Kukri_s117946_404_3A	234.068	;	757
AX_109848488_3A	234.068	;	759
BS00074926_51_3A	235.526	;	764
um_contig31235_99_3A	236.213	;	763
AX_95163812_3B	237.632	;	758
AX_94972939_3D	238.078	;	754
calibur_c7610_143_3D	238.305	;	756
RAC875_c35074_452_NA	238.416	;	755
RAC875_c65573_410_3A	240.034	;	766
RAC875_c53037_181_3A	240.034	;	765
x_c45877_51547406_3A	240.257	;	767
AX_158533120_3A	240.705	;	768
AX_158562788_3A	241.04	;	771
x_c28679_37784954_3A	241.04	;	772
AX_158557736_3A	241.489	;	776
x_c24085_33332723_3A	241.937	;	774
x_c11229_18163892_3A	241.937	;	769
FL_Contig2394_439_3A	243.197	;	777
_contig55443_1361_3A	243.239	;	779
AX_110571582_3A	243.308	;	778
;	Wed,	7	Sep	2022,	12:25:06
;	nloc=313
group	3B_1
m_contig12899_347_NA	0	;	7214
calibur_c6782_253_3B	1.426	;	5268
5_rep_c111781_179_NA	2.056	;	6891
AC875_c27986_1460_3D	2.257	;	6597
AX_158537068_3B	2.408	;	2237
AX_94775611_3B	2.703	;	3530
AX_158548584_3B	3.379	;	2433
AC875_s120635_196_NA	3.444	;	6951
RAC875_c43871_154_3A	3.49	;	6678
AX_94745543_3B	3.49	;	3505
BS00065422_51_4B	3.939	;	4494
RAC875_c56484_249_NA	4.387	;	6744
AX_94678574_1A	5.063	;	3439
75_rep_c115090_51_3B	5.063	;	6904
RAC875_c48906_281_NA	5.235	;	6704
_Ex_c2723_5047696_3B	5.397	;	7980
IAAV8465_NA	5.508	;	5695
TA004185_0392_3D	5.731	;	7108
AX_94612010_3B	5.842	;	3382
RAC875_c62483_112_3B	6.292	;	6766
m_contig50954_394_3B	6.516	;	7370
_contig50954_1393_3B	6.562	;	7369
Kukri_c12817_59_3D	6.627	;	5921
calibur_c94546_61_3B	6.738	;	5322
AX_94591477_3B	6.849	;	3363
BS00062677_51_3B	7.083	;	4424
a_c41135_48426638_3B	7.296	;	8573
m_contig77551_589_NA	7.631	;	7466
x_c40595_47620787_NA	10.498	;	8060
Ra_c17608_960_NA	10.833	;	6391
JD_c23336_253_3B	16.162	;	5794
AX_158577985_3B	16.945	;	2772
AX_94749271_3D	19.088	;	3507
AX_158537038_3B	20.95	;	2234
AX_110968938_3B	21.061	;	1885
tplb0043c20_1046_3B	21.061	;	7624
RAC875_c53353_78_3B	21.182	;	6728
RAC875_c5966_1854_3B	21.284	;	6757
L_Contig5709_3005_3B	21.619	;	7038
L_Contig5709_3312_3B	21.644	;	7039
BobWhite_c9711_71_3B	21.954	;	4095
m_contig79629_538_3B	22.184	;	7468
alibur_c41820_354_NA	25.965	;	5158
AX_158557796_3B	26.642	;	2525
AX_94411056_5B	26.753	;	3168
AX_158538605_3D	27.201	;	2275
GENE_1856_756_NA	27.537	;	5462
calibur_c9206_671_3D	27.988	;	5317
tplb0041e10_1230_3B	28.323	;	7620
IAAV6442_3A	28.324	;	5658
AX_111065273_3B	29.585	;	1910
alibur_c25566_423_3B	31.27	;	5078
m_contig47635_876_3B	37.576	;	7352
AX_158579022_3B	37.576	;	2782
BS00026471_51_NA	37.576	;	4286
AX_158523895_3A	37.914	;	2055
AX_94431965_3B	38.249	;	3199
IAAV3924_3B	39.276	;	5597
AX_94578518_6B	39.765	;	3344
AX_158538340_3B	40.602	;	2267
m_contig49753_191_3B	42.128	;	7362
AX_94837831_3B	42.13	;	3562
AX_109399986_3B	42.352	;	1674
FL_Contig1793_315_2A	43.261	;	6968
Kukri_c86406_100_3A	44.029	;	6270
BS00064077_51_3D	44.277	;	4460
AX_108906727_3B	44.726	;	1606
AX_158558140_3B	45.061	;	2536
BS00011596_51_7B	45.284	;	4175
AX_158579373_3B	45.287	;	2786
AX_94591165_3B	46.191	;	3362
AX_94960570_3B	46.414	;	3648
Kukri_c13830_487_3A	46.414	;	5928
AX_158548793_3D	46.414	;	2438
BS00070455_51_3B	49.933	;	4571
bWhite_c28090_175_3B	50.609	;	3997
AX_158598001_3A	50.609	;	2927
AX_95197065_6B	50.832	;	3814
AX_109940330_3B	51.055	;	1749
AX_94906790_3D	51.278	;	3610
AX_94803899_3B	51.833	;	3547
_contig100212_141_3B	52.941	;	7168
AX_94612704_3B	52.941	;	3383
i_rep_c107494_369_NA	55.097	;	6324
RFL_Contig5_632_3D	55.098	;	7021
AX_94603989_6B	56.342	;	3377
alibur_c24391_321_3B	56.581	;	5069
AX_110444133_3B	56.581	;	1809
AX_110996632_3B	56.804	;	1891
BS00010332_51_NA	57.481	;	4157
obWhite_c23887_53_3B	57.481	;	3979
AX_158538475_3B	60.867	;	2273
FL_Contig1456_842_3B	61.09	;	6960
AX_158536738_3B	61.425	;	2226
BS00056258_51_3B	61.648	;	4399
AX_94394857_3B	61.759	;	3147
IAAV5662_3B	61.87	;	5638
AX_111449444_3B	61.981	;	1935
AX_109286253_3B	62.221	;	1630
BS00087825_51_3B	63.526	;	4682
CAP8_c8651_206_3B	63.801	;	4862
AX_158555402_3B	63.912	;	2495
AX_158555879_3B	63.912	;	2504
AX_158579426_3B	65.293	;	2787
AX_158548800_3B	71.21	;	2439
AX_158579287_3B	71.323	;	2785
alibur_c35645_587_NA	71.323	;	5134
AC875_c33881_1227_3D	72.231	;	6636
te_rep_c55395_200_3B	73.808	;	4109
AX_158541420_3B	74.07	;	2334
BS00016407_51_3B	74.07	;	4192
IAAV8162_3B	74.817	;	5692
GENE_4918_283_3D	75.337	;	5534
AX_94551575_5B	78.176	;	3324
m_contig67690_183_3B	78.394	;	7445
AX_94896508_2A	78.399	;	3603
ri_rep_c70103_146_3B	78.446	;	6353
obWhite_c4502_252_3B	78.509	;	4052
AX_89617464_3B	78.509	;	3104
AX_95169625_3B	78.509	;	3793
Ku_c23207_988_3B	78.518	;	5827
AX_110974569_3B	78.733	;	1888
AX_158541767_3B	79.962	;	2341
RAC875_c46194_201_3B	81.502	;	6683
AX_94440104_3B	83.513	;	3208
_Ex_c4063_7344641_3B	85.621	;	8061
_Ex_c4069_7355431_3B	86.413	;	8062
RAC875_c57829_83_3B	87.321	;	6749
AX_111513066_3B	87.769	;	1962
Kukri_c32046_493_3B	87.769	;	6086
BS00011570_51_3B	87.992	;	4173
AX_108794652_3B	87.992	;	1567
AX_111512776_3B	88.668	;	1961
AX_94452286_3B	88.668	;	3220
IAAV5819_3A	90.652	;	5644
GENE_1587_448_3D	90.987	;	5457
i_rep_c101837_143_3B	95.6	;	6300
Kukri_c11905_89_3B	95.6	;	5904
obWhite_c317_1777_3B	95.823	;	4007
L_Contig5276_1756_NA	96.272	;	7028
FL_Contig4169_289_3B	96.714	;	7009
Kukri_c39386_282_3B	98.058	;	6121
FL_Contig3857_548_3B	99.128	;	7005
AX_158578018_3B	99.128	;	2773
75_rep_c70009_157_NA	99.128	;	6914
AP12_rep_c4638_80_3B	99.239	;	4822
AC875_c15722_1081_3B	99.243	;	6507
libur_c21521_1318_NA	99.462	;	5044
BS00023074_51_3B	99.903	;	4262
AX_94686079_3D	99.91	;	3449
AX_108823349_3B	100.021	;	1581
AX_94405819_3B	100.021	;	3160
p_c68624_67475477_3B	100.244	;	8279
alibur_c54025_104_3B	100.692	;	5217
AX_158613985_3B	101.369	;	2985
_JD_c2863_3822253_3B	101.369	;	8330
ite_rep_c52024_65_3B	101.369	;	4106
IACX971_3B	101.369	;	5769
CAP12_c4778_199_3B	101.48	;	4818
JD_c9902_10674725_3B	101.928	;	8360
IAAV1079_3D	101.928	;	5538
Kukri_c3168_521_3B	102.264	;	6084
AX_94383985_3B	102.264	;	3130
Kukri_c35146_2094_3B	102.487	;	6095
alibur_c35491_788_3B	102.718	;	5132
BS00045195_51_3B	105.448	;	4368
AX_158538372_3B	107.556	;	2270
_BE497469B_Ta_2_1_3B	107.556	;	7680
m_contig97351_247_NA	108.005	;	7521
Kukri_c11120_462_3B	108.227	;	5896
um_contig1002_149_3B	108.227	;	7167
um_contig15181_67_3B	108.227	;	7232
BS00091577_51_3B	108.676	;	4696
BS00049570_51_3B	108.786	;	4381
AX_158558120_3B	108.898	;	2535
AX_158557822_3B	109.346	;	2526
AX_94410041_3D	109.569	;	3166
AX_110399898_3B	109.569	;	1794
AX_94943216_3B	109.569	;	3637
AX_158557830_3B	109.792	;	2528
calibur_c9001_569_3B	109.792	;	5313
AX_94749781_3B	109.801	;	3508
TG0120_3B	110.583	;	7542
TGWA25K_TG0120_NA	110.862	;	7548
AX_158558064_3B	111.141	;	2533
alibur_c54388_193_3B	111.141	;	5221
AX_158557831_3B	111.141	;	2529
CAP11_c558_382875_3B	111.364	;	7735
AX_94671810_NA	111.587	;	3431
AX_95200481_3D	111.81	;	3820
AX_94800373_3B	111.81	;	3543
AX_110409073_3B	112.033	;	1795
TA001218_0519_3B	112.144	;	7056
Kukri_c40909_784_3B	112.429	;	6131
alibur_c63730_660_3B	112.704	;	5253
AX_109501910_3B	112.927	;	1694
_BE489326B_Ta_2_1_3B	113.348	;	7670
AX_158557829_3B	115.004	;	2527
BS00049639_51_3B	116.746	;	4383
AX_109276379_3B	116.746	;	1624
RAC875_c14529_815_3B	117.195	;	6500
BS00003522_51_3B	119.178	;	4137
AX_111686258_3B	119.29	;	2002
ontig3529_3696847_3A	119.401	;	8616
AX_109901444_3B	119.401	;	1729
obWhite_c11540_60_3B	119.963	;	3904
AX_110936094_3B	120.074	;	1873
libur_c27055_1326_3B	120.636	;	5090
AX_111476814_3B	120.636	;	1946
AX_111453416_3B	120.859	;	1937
AX_94962244_3B	120.859	;	3653
AX_158538360_3B	120.867	;	2269
bWhite_c17332_325_3B	121.082	;	3941
Kukri_c14072_188_3A	125.695	;	5931
AX_110943276_3B	126.03	;	1876
JD_c6678_311_3B	126.141	;	5804
alibur_c62737_131_3B	126.447	;	5248
BS00110292_51_3B	126.476	;	4784
AX_109977200_3B	126.587	;	1757
alibur_c19552_319_3B	126.922	;	5034
5_rep_c113906_294_3A	128.42	;	6901
AX_158548748_3B	128.868	;	2435
r_rep_c101410_789_3B	129.62	;	5339
AX_95202712_3B	130.215	;	3822
BS00062734_51_3B	130.91	;	4428
AX_110501722_3B	131.133	;	1833
AX_111129360_3B	132.274	;	1926
AX_95151132_3B	132.497	;	3771
75_rep_c71248_689_3B	132.63	;	6919
AX_94419462_3B	133.171	;	3177
AX_110434009_3B	133.171	;	1802
AX_109891037_3B	133.394	;	1724
AX_95077987_3B	133.505	;	3703
IAAV1382_3B	133.953	;	5543
AX_89551965_3B	134.065	;	3090
Ku_c101932_436_3B	134.513	;	5809
AX_94770277_3A	134.848	;	3523
AX_158598372_3B	135.071	;	2930
AX_158541608_3B	135.407	;	2339
RAC875_c58159_989_3B	136.316	;	6751
Ku_c71049_1180_3B	136.427	;	5873
AX_158538349_3B	136.427	;	2268
calibur_c5416_846_3A	136.427	;	5219
AX_109898185_3B	138.288	;	1726
AX_95109081_3A	138.399	;	3734
libur_c15332_1194_3B	138.735	;	5005
AX_109299305_3B	138.735	;	1634
bWhite_c40455_116_3B	139.411	;	4034
x_c12887_20427158_3B	140.3	;	7817
TA003922_1105_3B	140.538	;	7105
AX_158548554_3B	140.542	;	2432
Kukri_c25794_863_3B	140.542	;	6033
AX_158538436_3B	140.542	;	2271
AX_158557881_3B	140.545	;	2530
AX_95003780_3B	140.877	;	3680
AX_108751096_3B	140.989	;	1550
AX_109891058_3D	141.211	;	1725
alibur_c30527_515_3B	141.66	;	5104
AX_158558085_3B	141.883	;	2534
AX_158555887_3B	141.883	;	2505
IAAV3838_3A	145.013	;	5593
AX_158579145_3B	146.837	;	2784
Ra_c9061_2115_3B	147.672	;	6444
_Ex_c3096_5709369_3B	148.009	;	8013
AX_95629008_3B	148.15	;	3879
u_c13311_21255891_3B	148.486	;	8389
AX_158563610_3B	149.048	;	2613
GENE_1802_588_NA	149.159	;	5459
AX_158548786_3B	149.323	;	2437
ur_rep_c69241_274_3B	149.471	;	5384
obWhite_c1093_494_3B	149.717	;	3896
Kukri_c7087_896_3A	149.87	;	6240
IAAV792_NA	150.157	;	5689
alibur_c25678_337_3B	150.162	;	5082
Ex_c7291_12517871_3B	150.162	;	8167
m_contig56661_291_3B	150.162	;	7404
ontig2073_1317762_3B	150.221	;	8606
alibur_c26662_218_3B	150.273	;	5088
D_c10602_11238420_3B	151.065	;	8303
AX_158541783_3B	151.065	;	2343
AX_89595105_3B	152.089	;	3101
AX_109363741_3B	153.589	;	1664
AX_94567358_3A	153.924	;	3338
AX_109911037_3B	154.035	;	1737
AX_158578261_3B	154.146	;	2775
i_rep_c107323_210_3B	154.564	;	6323
bWhite_c32864_250_3B	154.705	;	4011
_JD_c6974_8084752_3B	155.613	;	8353
AX_158538254_3B	156.176	;	2265
AX_158578704_3B	156.399	;	2779
r_rep_c113405_180_3B	156.403	;	5370
75_rep_c77684_470_NA	157.064	;	6934
AX_158578257_3B	157.914	;	2774
p_c49010_33257826_3B	160.147	;	8363
_c102135_89174746_3B	162.137	;	8514
FL_Contig1291_309_3B	162.36	;	6959
AX_108793870_3B	162.471	;	1566
u_c50833_56310020_3B	164.956	;	8473
_c108114_91468537_3B	164.956	;	8231
x_c33463_41948471_3B	166.696	;	8026
AX_94631043_3B	166.696	;	3397
Kukri_c2306_333_NA	167.144	;	6008
_BE499016B_Ta_2_1_NA	171.617	;	7685
RAC875_c24267_258_NA	175.673	;	6573
Ex_c6245_10887043_3B	175.675	;	8142
x_c17303_25979191_3B	175.898	;	7878
BS00022316_51_3B	175.898	;	4224
AX_158578330_3B	176.346	;	2776
_Ex_c2639_4899517_3B	176.569	;	7976
AX_158541482_3B	176.68	;	2337
Ra_c7615_13070849_3B	176.903	;	8591
Ex_c9594_15882022_3B	177.126	;	8204
RAC875_c25203_969_3B	177.126	;	6581
;	Wed,	7	Sep	2022,	12:28:09
;	nloc=64
group	3B_2
RAC875_c22641_993_3A	0	;	6563
AX_86171870_3B	0.333	;	3023
x_c13154_20785032_NA	0.351	;	7827
AC875_c43185_1332_3D	0.351	;	6674
x_c64005_62986957_3B	0.352	;	8150
TA003342_0357_3A	0.352	;	7096
_BE497740B_Ta_2_1_3B	8.824	;	780
_BE497740B_Ta_2_2_3B	8.824	;	782
AX_158541758_3B	8.824	;	781
bur_rep_c66942_58_3B	9.282	;	783
bWhite_c33344_143_3B	13.744	;	789
RAC875_c69_499_NA	13.966	;	786
AX_95012984_3A	13.97	;	788
AX_109900018_NA	14.269	;	784
_Ex_c3130_5789888_NA	14.64	;	785
AX_94410458_3A	15.223	;	790
AX_109866846_3B	18.96	;	791
BS00060666_51_3B	19.318	;	794
_contig11443_1022_3B	19.429	;	793
BS00072993_51_3B	19.54	;	792
AX_110547477_3B	20.216	;	796
Ra_c35_3184_NA	20.216	;	798
BS00040742_51_3B	20.439	;	799
BS00022403_51_3B	28.743	;	800
Ku_c24974_674_3B	28.966	;	805
AX_110538515_3B	28.966	;	804
AX_109307467_3B	29.301	;	802
BS00077967_51_3B	29.412	;	803
calibur_c5309_286_3B	29.711	;	801
alibur_c50230_107_NA	29.879	;	806
AX_95221929_3B	30.756	;	807
AX_94481626_3A	30.893	;	808
ur_rep_c70658_301_3B	32.621	;	809
alibur_c18410_136_3B	32.682	;	810
AX_158548765_3B	32.731	;	811
AX_94492274_3B	32.843	;	812
AX_158538500_3B	33.065	;	813
p_Ex_c700_1379957_3B	33.288	;	814
AX_95165551_3D	33.293	;	815
RAC875_c17021_466_3D	33.511	;	816
AX_94570446_6D	33.734	;	817
RAC875_c8121_1997_4A	33.734	;	818
BS00063946_51_3A	33.957	;	819
AX_94896615_3B	34.292	;	824
IAAV6088_3B	34.627	;	823
AX_158541577_3B	34.627	;	820
BS00057988_51_3B	34.627	;	822
AX_158563324_3B	37.494	;	825
m_contig46030_580_1A	37.717	;	828
AX_94731996_3B	38.165	;	826
AX_94839011_1B	38.501	;	829
AX_95142191_3B	40.489	;	830
AX_108862484_3B	41.75	;	831
BS00030651_51_3B	44.362	;	832
obWhite_c3721_224_3B	45.62	;	833
m_contig60330_126_3B	45.638	;	834
Kukri_c3243_1016_3B	45.847	;	835
a_c67016_65144188_3B	46.523	;	836
BS00021992_51_NA	47.079	;	838
AX_94579139_3B	47.085	;	837
AX_158541869_3B	50.471	;	842
AX_158578325_3B	50.694	;	840
AX_158541480_3B	50.917	;	839
m_contig45817_193_NA	51.15	;	841
;	Wed,	7	Sep	2022,	17:12:26
;	nloc=236
group	4B_1
AX_158550140_4B	0	;	2444
AX_94916236_4B	0.562	;	3615
AX_94486277_4B	0.897	;	3254
AX_158582661_4B	3.13	;	2802
AX_95026226_5A	9.068	;	3693
RAC875_c48025_483_4B	9.632	;	6694
AX_158550226_4B	16.024	;	2449
AX_158550204_4B	16.024	;	2447
AX_111607064_4B	16.247	;	1986
_BE638137B_Ta_2_2_4B	16.298	;	7694
AX_94689886_4B	16.362	;	3451
bWhite_c47144_153_4B	20.691	;	4058
JD_c15782_595_NA	20.802	;	5791
IAAV7394_4B	23.796	;	5678
AX_111537772_4B	25.414	;	1968
Kukri_c26905_392_4B	25.525	;	6042
alibur_c57603_523_5A	25.748	;	5234
BS00022366_51_NA	25.859	;	4226
AX_110009550_4B	25.859	;	1767
GENE_2278_444_NA	25.859	;	5465
AX_111029532_4B	26.651	;	1903
i_rep_c101259_159_NA	26.651	;	6294
Ex_c6381_11093111_4B	36.374	;	8147
u_c10515_17368422_5A	36.642	;	8371
u_c12557_20249122_4B	37.047	;	8383
tplb0024i19_322_NA	37.265	;	7594
RAC875_c51375_394_4B	37.27	;	6717
RAC875_c51375_238_4B	37.332	;	6716
Kukri_c29008_195_4B	37.381	;	6059
tplb0024i19_791_4B	37.381	;	7595
Ku_c4260_441_4D	37.492	;	5848
IAAV5564_4B	37.603	;	5635
um_contig9893_492_4B	37.714	;	7533
x_c21293_30421496_4B	38.418	;	7916
alibur_c39876_403_4B	40.108	;	5148
tplb0056b15_858_4D	40.241	;	7641
RAC875_c202_474_4B	40.464	;	6551
GENE_2826_325_5A	41.724	;	5483
AX_94422147_4B	41.724	;	3181
Kukri_c18722_56_4B	41.724	;	5969
IAAV8848_4B	43.223	;	5702
AC875_c107130_384_4B	45.334	;	6463
GENE_1584_692_NA	45.445	;	5456
AX_158550174_4B	49.097	;	2445
AX_108764047_4B	49.773	;	1552
Ku_c103450_879_4B	49.996	;	5811
alibur_c29568_163_4B	50.063	;	5102
RAC875_c2545_1186_4B	50.107	;	6583
AX_89679921_4B	51.968	;	3113
m_contig62286_271_5A	52.079	;	7428
AX_95116929_4B	52.415	;	3744
AX_89771703_4B	52.415	;	3125
tplb0056i06_856_NA	53.674	;	7642
AX_109281410_4B	53.674	;	1626
AX_158582706_4B	61.547	;	2803
tplb0027f12_503_4B	63.66	;	7601
IAAV5323_4B	67.994	;	5626
AX_158582427_4B	71.248	;	2795
bWhite_c27751_206_4B	73.985	;	3995
obWhite_c27751_95_4B	74.208	;	3996
AX_158598875_4B	74.433	;	2936
TA001299_0711_5A	74.798	;	7060
bWhite_c40424_143_4B	75.755	;	4033
AX_158550203_4B	75.898	;	2446
alibur_c31044_482_4B	75.903	;	5110
BS00009342_51_5A	76.352	;	4149
75_rep_c72961_977_4B	76.463	;	6930
IACX2314_NA	76.91	;	5724
AX_94619302_4D	76.911	;	3388
AX_109301372_4B	76.911	;	1637
alibur_c37565_709_4B	76.913	;	5140
obWhite_c2646_141_4B	78.062	;	3990
AX_108883190_4B	79.198	;	1601
AP12_c1101_569783_4B	79.874	;	7743
BS00076033_51_4B	79.874	;	4618
AX_158550265_4B	79.874	;	2452
BS00057153_51_4B	80.436	;	4405
BS00063008_51_4B	81.228	;	4435
AX_158582452_4B	81.228	;	2797
BS00064041_51_4B	81.228	;	4459
AX_94679648_4B	81.451	;	3440
AX_158538704_4B	81.562	;	2281
AX_95130980_7B	82.354	;	3753
tplb0026o15_1634_4B	83.495	;	7600
AX_94421709_4B	84.404	;	3180
AX_158582451_4B	84.945	;	2796
AX_158538654_4B	85.079	;	2276
Ra_c10455_3226_4B	85.528	;	6374
AX_158564418_4B	86.435	;	2622
AX_158542268_4B	87.228	;	2349
alibur_c48668_341_4B	89.586	;	5196
a_c22026_31453420_NA	89.808	;	8556
IAAV1931_4B	91.669	;	5557
BS00010659_51_4B	91.917	;	4161
AX_158550223_4B	92.12	;	2448
BS00058659_51_4B	92.764	;	4410
GENE_2636_193_4B	93.568	;	5475
IAAV3896_4B	94.639	;	5594
BS00032203_51_4A	95.346	;	4309
obWhite_c7157_633_4B	96.017	;	4078
m_contig45550_570_4B	96.844	;	7325
AX_109903032_4B	97.151	;	1733
bWhite_c5694_1201_4B	97.203	;	4073
m_contig55374_309_4B	97.262	;	7397
obWhite_c17457_89_4B	97.262	;	3946
_Ku_c5502_9765942_4B	97.53	;	8479
r_rep_c108293_345_4B	97.531	;	5361
x_c50195_54565006_4B	97.707	;	8096
Kukri_c5502_2513_4B	97.818	;	6192
tplb0034b12_591_7B	98.37	;	7611
AX_158618063_4B	98.441	;	2991
x_c40815_47789152_4B	98.505	;	8063
m_contig86933_317_NA	98.939	;	7494
AX_158538688_4B	99.24	;	2279
Ex_c5769_10136243_4B	99.386	;	8133
AX_158538691_4B	99.498	;	2280
AX_158538687_4B	99.72	;	2278
AX_158542275_4B	100.169	;	2350
AX_110587257_4B	100.617	;	1853
AX_94392530_4B	101.409	;	3145
AX_111008496_4B	101.857	;	1894
Kukri_c2526_1375_NA	101.857	;	6028
Kukri_c15910_159_4B	101.857	;	5944
AX_158537112_4B	103.358	;	2238
AX_110982928_4B	104.736	;	1889
AX_94997571_4A	104.76	;	3676
u_c13052_20918857_4B	105.186	;	8387
AX_158542280_4B	105.186	;	2351
AX_111616397_4B	105.23	;	1989
AX_110907210_4B	105.297	;	1863
L_Contig3563_1130_4B	105.632	;	6999
_Ex_c4358_7854194_4B	106.774	;	8074
AX_110973424_4B	107.222	;	1886
AX_158582636_4B	107.445	;	2801
Ex_c32540_659_4D	107.556	;	4935
AX_111642243_4B	108.118	;	1995
AX_158582629_4B	108.567	;	2799
AX_94381454_4B	108.789	;	3127
x_c25373_34639805_4B	108.9	;	7962
alibur_c42450_727_4B	109.349	;	5165
m_contig51818_145_4B	109.349	;	7377
AX_158618072_4B	109.46	;	2992
AX_94719079_4B	109.683	;	3480
AX_89521884_4B	110.131	;	3084
AX_108822622_4B	110.579	;	1580
AX_158564305_4B	110.579	;	2621
AX_94975607_4A	111.028	;	3663
AX_109346083_4B	111.251	;	1660
AX_158550238_4B	112.278	;	2451
obWhite_c20051_53_4B	112.729	;	3957
_Ex_c3119_5763762_4A	112.952	;	8015
IAAV1630_NA	113.063	;	5548
AX_111514230_4B	113.174	;	1963
AX_94633577_4B	113.736	;	3401
AX_158582607_4B	114.878	;	2798
IAAV4595_4B	114.989	;	5612
AX_111560806_4B	115.437	;	1976
alibur_c26226_458_4B	115.886	;	5086
TA003665_0980_5B	115.886	;	7099
a_c15715_24192817_4B	115.886	;	8547
AX_111577815_4B	115.886	;	1981
BS00065555_51_4B	115.886	;	4498
AX_94899864_4B	115.96	;	3604
BS00063804_51_3A	116.729	;	4453
IAAV773_4A	117.785	;	5685
IAAV4437_4B	118.71	;	5607
p_c70265_69211592_4A	119.074	;	8288
GENE_2847_1060_4A	119.185	;	5484
um_contig98255_84_4B	120.813	;	7530
IAAV8654_4B	122.567	;	5698
Ex_c7593_754_4B	124.355	;	4958
AX_158564434_4B	126.101	;	2623
AX_94395383_4B	126.59	;	3148
_JD_c1549_2185341_4B	129.03	;	8316
AC875_c101563_102_NA	129.94	;	6450
IAAV5175_NA	130.051	;	5623
AX_158558527_4B	130.114	;	2545
Kukri_c35140_75_4D	130.162	;	6094
RAC875_c75075_313_NA	131.009	;	6806
AX_158558529_4B	133.943	;	2546
alibur_c17607_542_4B	133.952	;	5019
calibur_c56787_95_4B	134.967	;	5232
AX_158618805_4B	135.415	;	2994
CAP11_c3631_75_4A	136.207	;	4801
IAAV971_4B	139.461	;	5708
RAC875_c19303_228_4A	140.253	;	6545
m_contig33737_157_4B	140.815	;	7285
AX_158537142_4B	141.377	;	2240
bWhite_s64797_152_4D	141.489	;	4126
AX_111081978_4B	141.821	;	1913
AX_158564543_4B	141.821	;	2626
AX_158564633_4B	141.824	;	2627
AX_94685504_4B	144.18	;	3448
TG0010a_4B	144.18	;	7537
TGWA25K_TG0010_NA	144.18	;	7546
m_contig64772_417_NA	148.514	;	7438
AX_158542362_4B	152.709	;	2354
AX_94488964_4B	152.82	;	3260
AX_110588223_4B	153.728	;	1854
AX_89747834_4B	153.839	;	3122
Ex_c7362_12622736_4B	154.516	;	8168
AX_109966618_4B	154.964	;	1755
Kukri_c52413_282_4B	155.299	;	6180
AX_89451517_4B	155.748	;	3065
AX_95659405_4B	155.859	;	3888
x_c30695_39579408_4B	159.502	;	8008
Kukri_c23338_624_NA	159.732	;	6011
ri_rep_c74376_188_4B	159.732	;	6361
AX_158542345_4B	163.654	;	2353
AX_158542343_4B	163.765	;	2352
i_rep_c106598_114_4B	163.968	;	6320
TA001911_0254_w_4B	163.995	;	7075
m_contig82942_681_4B	164.551	;	7483
_contig76213_1156_4B	164.551	;	7461
m_contig76213_958_4B	164.774	;	7462
AX_110382283_4B	166.635	;	1789
m_contig67399_676_4B	166.682	;	7443
AX_158542410_4B	166.746	;	2356
AX_110907280_4B	166.962	;	1864
AX_158542402_4B	166.969	;	2355
GENE_2384_84_4A	167.993	;	5471
m_contig93710_409_4B	168.398	;	7511
x_c18318_27140346_4B	168.664	;	7885
AX_94588657_4B	168.664	;	3357
AX_158564494_4B	168.664	;	2624
BS00037094_51_4B	168.665	;	4336
AX_95132515_4B	168.999	;	3754
AX_158583365_4B	172.256	;	2805
BS00011148_51_NA	179.369	;	4168
AX_94512748_4B	183.494	;	3282
BS00060041_51_4B	183.717	;	4416
_contig49608_1185_4A	183.717	;	7360
BS00106142_51_4B	184.165	;	4756
AX_94403610_4B	184.276	;	3158
alibur_c49061_138_4B	184.655	;	5200
obWhite_c1656_186_4B	185.423	;	3935
;	Wed,	7	Sep	2022,	12:13:09
;	nloc=88
group	5A_1
BS00022069_51_5A	0	;	4211
bWhite_c40633_308_5A	10.823	;	843
AX_158536748_5A	11.847	;	844
D_c23511_20069005_5A	14.08	;	845
Kukri_c6492_375_5A	15.462	;	846
alibur_c8030_2139_5A	18.073	;	848
AX_158538920_5A	18.073	;	847
AX_94418732_5A	22.269	;	852
AX_94432751_5A	22.269	;	851
AX_158542725_5A	25.133	;	863
AX_108820471_5A	25.356	;	867
AX_158584905_5A	25.467	;	864
AX_111545468_5A	25.467	;	854
AX_94730618_5A	25.578	;	866
AX_158565056_5A	25.689	;	865
m_contig54785_216_5A	25.836	;	860
RAC875_c61493_327_7A	26.032	;	862
AX_95091496_5A	26.134	;	861
AX_109353677_5A	31.03	;	868
IAAV2328_5A	31.03	;	869
AX_158584241_5A	36.07	;	2809
AX_110476310_5A	37.809	;	1823
Ex_c21738_1175_5A	38.032	;	4926
Ex_c21738_1159_NA	38.032	;	4925
AX_94384331_5A	39.173	;	3132
AX_94386305_5A	39.396	;	3138
AX_109320619_5A	39.619	;	1646
AX_158585104_5A	39.619	;	2825
x_c18941_27840714_5A	40.067	;	7890
AX_108835561_5A	40.179	;	1586
AX_158620562_5A	48.822	;	2996
BS00072155_51_NA	49.161	;	4586
AX_110949650_5A	49.492	;	1880
AX_158542648_5A	50.4	;	2360
Kukri_c14889_1086_5A	51.343	;	5937
AX_95095724_5D	54.379	;	3721
alibur_c39303_144_4B	55.106	;	5146
tplb0060m15_257_5A	55.106	;	7651
AX_158539012_5A	55.409	;	2287
AX_110944530_5A	55.507	;	1878
AX_95251140_5A	56.001	;	3869
AX_110552546_5A	56.449	;	1845
_Ex_c3670_6694480_5A	57.83	;	8042
AX_158565260_5A	57.83	;	2637
bWhite_c19155_246_5A	58.622	;	3955
_Ex_c4026_7281501_5A	58.622	;	8059
x_c27298_36506245_5A	58.622	;	7983
Ex_c5317_662_5A	58.622	;	4944
BS00022761_51_5A	58.845	;	4242
AX_94708688_5A	58.845	;	3469
u_c51039_56457361_5A	59.067	;	8475
JD_c5000_410_5A	59.29	;	5800
CAP11_c3591_72_5A	59.626	;	4800
AC875_c101391_521_5A	59.626	;	6449
AX_110020452_5A	59.628	;	1771
AX_95167826_5A	59.962	;	3790
_Ex_c4244_7662955_5A	60.01	;	8068
AX_158584345_5A	60.073	;	2811
AX_108799056_5B	60.073	;	1568
AX_108793797_5A	60.073	;	1565
AX_111015088_5A	60.296	;	1897
AX_95119036_5A	60.518	;	3745
AX_158565289_5A	60.518	;	2640
AX_158564925_5A	62.75	;	2630
GENE_3791_463_5A	65.614	;	5505
ri_rep_c72329_163_5B	65.949	;	6357
AX_109299330_5A	66.511	;	1635
RAC875_c49940_385_5B	66.511	;	6711
RAC875_c28819_281_5A	67.772	;	6601
AC875_c56635_1008_5A	68.769	;	6746
obWhite_c9057_118_5A	69.326	;	4089
alibur_c54514_248_5A	69.929	;	5223
AX_158599222_5A	69.929	;	2938
AX_109308419_5A	70.152	;	1641
AX_110390853_5A	71.06	;	1792
TA001269_1282_5D	71.283	;	7059
AX_94926691_3A	71.283	;	3626
AX_89381556_5D	71.618	;	3046
AX_109326625_5A	71.893	;	1647
AX_94753430_5A	72.177	;	3513
AX_158585004_5A	72.4	;	2823
AX_94536022_5A	72.623	;	3307
xcalibur_c1208_72_5A	73.299	;	4974
AX_94815412_5B	74.559	;	3551
BS00094342_51_5A	74.67	;	4710
RAC875_c3925_1043_5A	76.288	;	6657
AX_158584293_5A	76.288	;	2810
obWhite_c2905_590_5A	77.087	;	4001
;	Wed,	7	Sep	2022,	17:03:04
;	nloc=167
group	5A_2
BS00022191_51_5A	0	;	4218
AX_158550919_5A	0.448	;	2457
tplb0057m23_716_5A	1.59	;	7643
AX_111702691_5D	3.329	;	2006
AX_158599276_5A	3.552	;	2939
Ex_c19057_965_NA	3.552	;	4921
AX_111569540_5D	4.345	;	1979
AX_95218209_5A	5.022	;	3840
AX_158551036_5A	5.244	;	2459
Kukri_c35659_250_5A	7.659	;	6098
m_contig94007_225_NA	10.547	;	7513
_contig49751_2541_5A	11.589	;	7361
BS00100178_51_5A	11.874	;	4738
alibur_c63344_424_5B	12.493	;	5252
5_rep_c110032_448_5A	13.12	;	6888
Ra_c30977_330_NA	13.168	;	6403
p_c66900_65314631_5A	13.232	;	8254
TA005019_0461_5A	13.517	;	7119
AX_158620339_5A	13.791	;	2995
m_contig10987_800_5B	13.902	;	7193
AX_158565245_5A	14.013	;	2635
AX_158584900_5A	14.236	;	2820
x_c19647_28632659_5A	14.459	;	7900
RAC875_c41315_157_5B	14.682	;	6662
GENE_3316_106_5A	14.682	;	5491
BS00078242_51_5A	14.682	;	4634
AX_111757602_5A	14.905	;	2007
IACX3152_5A	15.016	;	5732
a_c57838_59796310_5A	15.028	;	8585
AX_94553240_6D	15.219	;	3328
bWhite_c34650_141_5B	15.239	;	4015
bWhite_c14223_602_NA	15.342	;	3919
BS00066916_51_5A	15.462	;	4536
m_contig57742_400_5B	15.5	;	7410
RAC875_c42037_363_5A	16.961	;	6669
IAAV2127_NA	17.477	;	5559
AX_108801257_5A	18.739	;	1569
m_contig4567_1290_5A	19.007	;	7329
Ex_c6314_10992814_5A	19.01	;	8144
Kukri_c2621_610_5A	19.01	;	6036
BS00013563_51_5A	19.121	;	4190
BS00080090_51_5A	19.44	;	4644
bWhite_c10901_578_5A	20.043	;	3895
_JD_c3867_4934646_5A	20.818	;	8336
AX_158584534_5A	20.818	;	2814
RFL_Contig727_736_5A	22.196	;	7046
x_c16127_24561453_5A	23.815	;	7867
_Ex_c2474_4619730_5A	23.815	;	7955
FL_Contig5137_602_5A	24.037	;	7023
RAC875_c86270_269_5A	24.26	;	6838
AX_158584536_5A	24.371	;	2815
BS00076190_51_5A	24.371	;	4620
AX_94449281_5A	25.396	;	3216
Ex_c7830_13323473_5A	26.072	;	8181
Ex_c6161_335_NA	26.295	;	4950
AX_158542553_5A	26.743	;	2358
m_contig12967_831_5A	26.966	;	7216
AX_89383848_5A	27.189	;	3047
BS00076221_51_5A	27.412	;	4621
AX_158564859_5A	27.412	;	2629
AX_158542550_5A	27.635	;	2357
AX_158565267_5A	28.311	;	2639
IAAV3167_5A	28.311	;	5579
AX_158539018_5A	28.311	;	2288
RAC875_c15713_943_5A	28.988	;	6506
AX_95186514_5A	29.211	;	3809
AX_158538929_5A	31.072	;	2284
p_c68441_67261679_5A	31.407	;	8276
AX_94732470_5A	31.63	;	3494
AX_110452059_5D	31.853	;	1813
BS00022003_51_5A	32.076	;	4207
AX_158564972_5A	32.411	;	2631
AX_89770152_5A	32.634	;	3123
AX_109300217_5A	33.541	;	1636
AX_110416548_5A	34.218	;	1797
AX_94892575_5D	34.441	;	3600
AX_94388422_5A	35.117	;	3141
AX_158550608_5A	35.566	;	2455
AX_94667411_5B	36.128	;	3428
obWhite_c4336_127_5A	36.92	;	4042
bWhite_c17440_130_NA	37.827	;	3945
AX_158551075_5A	41.347	;	2463
IAAV2080_5A	41.796	;	5558
AX_158565179_5A	41.907	;	2633
AX_110007895_5D	44.263	;	1764
AX_158584374_5A	44.317	;	2812
RAC875_c13_2330_NA	44.374	;	6485
te_rep_c64913_315_5B	44.485	;	4121
_BE497368A_Ta_2_1_NA	44.708	;	7679
AX_95103744_5A	44.708	;	3732
BS00078076_51_NA	44.708	;	4631
AX_109382642_5A	44.978	;	1669
RAC875_c13_1589_5A	46.051	;	6483
BS00084580_51_5A	47.857	;	4663
BS00064120_51_5A	47.892	;	4461
tplb0043g09_926_5A	48.949	;	7625
m_contig61258_264_5A	49.179	;	7421
_c103811_88676355_5A	49.333	;	8226
BS00040623_51_5A	49.546	;	4352
AX_108919715_5A	49.556	;	1609
AX_86167540_5A	50.232	;	3018
FL_Contig1110_727_NA	50.343	;	6956
AX_158551072_5A	50.679	;	2462
x_c19820_28829623_5A	50.79	;	7903
Kukri_c12738_882_5A	51.466	;	5919
AX_89397142_5A	52.143	;	3053
AX_94470781_5A	52.366	;	3239
GENE_3500_336_5A	53.042	;	5494
RAC875_c15204_992_5A	53.265	;	6505
p_Ku_c933_1913402_5A	53.488	;	8507
x_c19892_28910730_5A	54.396	;	7904
AX_94959843_5A	54.844	;	3647
BS00029347_51_NA	55.292	;	4297
u_c48254_54492007_5A	55.292	;	8470
AX_94861478_7B	57.276	;	3579
IAAV4072_NA	57.838	;	5600
AX_158585402_5A	58.63	;	2827
AX_94925149_5A	60.861	;	3625
AX_158551142_5A	61.197	;	2464
AX_94663690_5D	61.419	;	3424
AX_158585271_5A	61.53	;	2826
AX_158565491_5A	61.866	;	2643
AX_94560810_5B	61.866	;	3333
BS00081120_51_5A	61.977	;	4648
AX_109836776_5A	62.884	;	1709
5_rep_c106118_339_5A	62.884	;	6875
AX_158551223_5A	62.884	;	2465
AX_94958984_5A	63.447	;	3645
AX_94724718_5A	64.706	;	3485
Kukri_c61108_900_NA	64.929	;	6210
AX_94556600_5A	64.931	;	3330
BS00021873_51_5B	65.606	;	4200
GENE_1265_290_5D	65.717	;	5445
ur_rep_c72561_141_NA	70.191	;	5392
r_rep_c115510_314_5A	78.184	;	5372
Ku_c7890_13514597_5A	78.295	;	8498
Ku_c7890_13513783_5A	78.296	;	8497
m_contig42309_627_5A	78.63	;	7296
_BF201102A_Ta_2_1_5A	78.853	;	7695
AX_158542859_5D	79.415	;	2365
AX_109422469_5A	84.433	;	1679
AX_94463519_5A	84.562	;	3230
AX_108979996_5A	85.241	;	1619
BS00079189_51_5A	85.577	;	4639
tplb0029e02_1186_5A	95.634	;	7603
IACX5832_5A	95.634	;	5746
x_c57094_58953404_5A	95.634	;	8130
AX_158558947_1A	97.375	;	2550
AX_158604671_7A	97.486	;	2962
AX_89711915_1A	98.048	;	3119
AX_111617325_5A	98.383	;	1991
AX_158537206_5A	99.06	;	2241
calibur_c1110_978_5D	99.969	;	4966
BS00101071_51_NA	100.762	;	4740
AX_94866088_5A	103.118	;	3584
TA003745_0632_5A	104.616	;	7103
AX_109286942_5A	104.951	;	1631
AX_110522468_5A	105.174	;	1839
AX_94980866_3A	105.174	;	3667
calibur_c6714_246_5A	105.852	;	5267
TA001188_1298_5A	106.301	;	7055
BS00064188_51_NA	108.408	;	4466
AX_94450105_7A	108.408	;	3217
AX_158542828_5D	113.883	;	2364
AX_158585407_5A	114.791	;	2828
BS00099534_51_5A	117.657	;	4735
AX_95114232_5A	117.992	;	3739
;	Wed,	7	Sep	2022,	17:33:27
;	nloc=88
group	5A_3
IAAV108_5A	0	;	5539
Kukri_c6266_260_5A	6.071	;	6215
AX_158558680_5A	6.294	;	2547
CAP11_c1685_149_NA	6.295	;	4794
p_Ex_c790_1554988_5A	7.837	;	8183
AX_94474207_5A	12.654	;	3242
AP11_c1506_840951_5A	14.351	;	7726
AP11_c1506_840938_5A	15.27	;	7725
AX_158584973_5A	15.718	;	2822
AX_111499225_5A	15.718	;	1958
5_rep_c112818_307_5A	15.829	;	6897
te_rep_c64315_180_5A	15.829	;	4117
AX_158538985_5A	15.829	;	2286
AX_158542736_5A	16.052	;	2361
AX_158551014_5A	16.388	;	2458
AX_158584664_5A	16.388	;	2816
AX_158565069_5A	16.388	;	2632
Ku_c5215_1361_NA	16.61	;	5855
AX_111119550_5A	16.61	;	1922
Ku_c21235_676_5A	16.61	;	5822
AX_158542764_5A	17.059	;	2362
IACX2540_5A	17.059	;	5726
AX_110445262_5A	17.876	;	1810
BS00042336_51_5A	19.635	;	4363
AX_158620701_5A	20.559	;	2997
x_c31672_40435001_5A	28.655	;	8017
AX_109329421_5A	30.563	;	1650
AX_158565263_5A	31.764	;	2638
x_c16715_25264080_NA	32.97	;	7876
AX_89622307_5A	52.129	;	3106
AX_86171374_5A	52.578	;	3022
x_c54655_57455110_5A	52.801	;	8120
AX_94487713_5A	53.23	;	3255
TA003720_0955_5A	53.248	;	7102
AX_89478130_5A	53.471	;	3070
RAC875_c59520_130_5A	53.92	;	6755
AP8_rep_c4852_130_5A	53.92	;	4864
AX_158542744_5A	60.767	;	876
AX_158584188_5A	60.878	;	873
AX_158542743_5A	60.878	;	871
RAC875_c57603_144_5A	62.02	;	884
AX_94524640_7A	62.242	;	885
AX_158538984_5A	62.578	;	887
a_c11532_18688426_5A	62.913	;	888
AX_111477796_5A	63.248	;	889
AX_111108092_5A	63.697	;	891
AX_158558905_5A	63.697	;	890
x_c54211_57168122_5A	64.373	;	892
AX_158565154_5A	64.822	;	896
AX_95092079_4B	64.822	;	895
libur_c104037_107_5A	65.963	;	897
RAC875_c47328_483_4D	68.319	;	899
x_c12684_20157261_5A	69.227	;	900
x_c23689_32927141_NA	69.675	;	901
AX_158584512_5A	73.597	;	902
BobWhite_c8906_83_5A	76.082	;	905
_contig42962_2138_5A	76.305	;	906
bWhite_s66943_270_5A	77.446	;	907
x_c26968_36188964_NA	78.07	;	908
Ku_c19516_384_5A	81.79	;	911
AX_94387378_5A	81.79	;	910
_Ex_c3136_5798236_5A	81.79	;	909
_Ex_c3136_5798185_5A	82.053	;	913
AX_109859497_5A	83.152	;	917
_Ex_c2505_4679749_NA	83.714	;	918
AX_158620626_5A	85.825	;	919
p_c72362_72059764_5A	89.647	;	921
u_c38543_47157828_5A	90.095	;	924
TA003210_1094_5A	90.318	;	923
AX_95111244_5A	91.342	;	932
tplb0049a09_2097_5A	91.565	;	926
alibur_c27357_146_5A	91.676	;	927
AX_111521681_5A	91.899	;	925
RAC875_c8642_231_4D	93.402	;	933
AX_111607045_5A	94.196	;	935
BS00068108_51_5A	96.933	;	937
AX_94415822_6A	97.165	;	936
AX_94457680_5A	102.929	;	3225
RAC875_c48885_142_NA	103.492	;	6703
AX_158538892_5A	103.714	;	2283
bWhite_c11539_336_5A	103.937	;	3903
alibur_c2171_2728_5A	104.961	;	5047
AX_94974108_5A	104.961	;	3662
Ex_c2171_2600_5A	105.176	;	4924
_Ex_c2171_4072995_5A	105.184	;	7924
AX_158550750_5A	105.184	;	2456
ri_rep_c86966_163_NA	105.332	;	6367
AX_94492644_4B	105.63	;	3263
;	Wed,	7	Sep	2022,	12:49:13
;	nloc=322
group	7A_1
AX_108815860_7A	0	;	1576
Ex_c1334_889_7A	1.74	;	4916
AX_86167873_7A	2.304	;	3019
AX_158543879_7A	2.304	;	2385
AX_110470567_7A	2.415	;	1819
_BE590553A_Ta_2_1_7A	2.415	;	7689
i_rep_c105330_552_7A	7.028	;	943
ri_rep_c75743_357_NA	7.028	;	942
AX_94573292_7A	7.476	;	944
AX_94530737_7D	8.855	;	945
AX_94533089_7A	10.353	;	946
x_c28707_37811644_7A	10.869	;	947
BS00022751_51_7A	11.253	;	948
x_c25025_34285478_NA	11.253	;	949
AX_95014444_7A	11.93	;	950
AX_111667077_7A	12.152	;	951
BS00061151_51_7A	12.263	;	952
AX_86182916_7A	12.712	;	953
AX_94634237_7B	12.851	;	955
BS00084370_51_7A	13.271	;	954
AX_158626003_7A	15.627	;	964
AX_158559842_7A	15.627	;	963
_bf474966A_Ta_2_1_NA	15.962	;	958
AX_110968580_7A	16.024	;	960
D_c38071_27729378_7A	16.073	;	961
_c105976_89839782_NA	16.073	;	962
kri_rep_c70389_57_7A	16.405	;	966
CAP7_c10133_40_7A	16.408	;	968
GENE_4953_139_7D	16.408	;	973
Kukri_c39894_178_7A	16.408	;	967
a_c31751_40835513_7A	16.519	;	957
BS00030911_51_7A	16.519	;	956
Kukri_c27692_822_7A	16.913	;	976
AX_110580997_7A	17.313	;	974
RAC875_c32895_304_7A	17.535	;	975
D_c18167_16742264_7A	19.255	;	977
BobWhite_c911_127_7A	21.663	;	978
AX_110486236_7A	22.924	;	994
AX_158567238_7A	22.924	;	993
x_c10094_16590615_7A	23.259	;	979
Kukri_c67076_479_7A	23.595	;	981
AX_109901392_7A	23.706	;	980
bWhite_c14471_411_NA	23.706	;	991
AX_94427809_7A	23.706	;	982
AX_109993614_7A	24.967	;	985
p_c71217_70021470_7A	25.853	;	987
alibur_c62090_277_7A	28.027	;	988
x_c11350_18330107_7A	28.505	;	989
x_c14009_21899923_7A	29.135	;	983
IAAV3946_7A	29.246	;	995
p_c69838_68799256_7A	29.523	;	997
BS00078522_51_7A	29.62	;	998
AX_111071437_7A	30.494	;	999
BS00023673_51_7A	34.259	;	1000
_be494028A_Ta_2_1_NA	36.076	;	1005
AX_158567099_7A	36.076	;	1004
BS00022049_51_7A	36.299	;	1003
Kukri_c14516_224_NA	36.635	;	1006
CAP11_c383_294401_7A	36.97	;	1001
AX_94430610_7A	37.532	;	1010
AX_158543696_7A	37.643	;	1008
_be443312A_Ta_2_1_NA	37.643	;	1007
BS00002897_51_7A	37.978	;	1011
AX_158625532_7A	38.314	;	1009
AX_158566790_7A	39.17	;	1014
AX_158625554_7A	39.445	;	1013
BS00097987_51_7A	39.556	;	1012
AX_158553293_7A	39.891	;	1015
RAC875_c32212_84_7A	39.891	;	1016
AX_95157518_7D	40.002	;	1017
x_c17693_26438399_7A	40.564	;	1018
alibur_c15411_643_7A	40.675	;	1019
AX_110989618_7A	40.898	;	1021
AX_95150611_7A	41.347	;	1022
AX_158567037_7A	41.795	;	1023
AX_94905029_2A	42.018	;	1024
AX_108746272_7A	42.076	;	1025
AX_158625347_7A	42.129	;	1026
BS00006674_51_7A	42.464	;	1027
BS00092197_51_7A	42.763	;	1030
AX_110500690_7A	42.91	;	1028
tplb0024l08_1395_7A	43.158	;	1029
p_Ex_c558_1105911_7A	43.924	;	1032
AX_158600896_7A	44.035	;	1031
Ex_c9556_2547_7A	44.258	;	1033
AX_94492847_7A	45.723	;	1034
_Ex_c1395_2672002_7A	46.203	;	1035
RAC875_c5549_149_7A	46.314	;	1037
CAP8_c8768_51_7A	46.314	;	1036
Ex_c7216_12391182_7A	46.537	;	1040
Ex_c7216_12391962_7A	46.648	;	1039
Ex_c7216_12390889_7A	46.759	;	1041
BS00091168_51_7A	46.982	;	1042
BS00080365_51_7A	47.659	;	1043
AX_111485033_7A	48.485	;	1044
AX_158590256_7A	49.484	;	1045
Kukri_c26517_691_7A	49.707	;	1046
obWhite_c66165_77_7A	50.042	;	1053
AX_95102170_7A	50.265	;	1052
AX_94627932_7A	50.376	;	1048
AX_109467590_7A	50.376	;	1047
Ra_c18741_604_7A	50.551	;	1051
BS00049871_51_7A	50.934	;	1050
AX_158566772_7A	51.726	;	1054
a_c20189_29442564_7A	52.75	;	1055
BS00062829_51_7B	52.862	;	1059
AX_158566898_7A	53.078	;	1056
AX_94417618_7A	53.084	;	1057
AX_158555438_7A	54.109	;	1062
AX_111464113_7A	54.22	;	1061
AX_158539421_7A	58.834	;	1072
AX_158543631_7A	58.945	;	1077
BS00082412_51_7A	59.012	;	1076
AX_94809651_7A	59.056	;	1073
GENE_4616_496_7A	59.391	;	1070
AX_94800607_7A	59.502	;	1071
AX_158566905_7A	59.614	;	1068
AX_95259896_7A	60.062	;	1067
AX_110435897_7A	60.11	;	1066
AX_158543643_7A	60.173	;	1063
Ra_c7969_13600474_7A	60.509	;	1065
AX_108918650_7A	61.24	;	1093
RAC875_c4732_1521_7A	61.524	;	1095
m_contig56144_369_7A	61.581	;	1083
_BF293181A_Ta_2_4_7A	61.635	;	1086
AX_108959683_7A	61.635	;	1084
AX_158590198_7A	61.635	;	1085
CAP7_c10038_214_7A	61.971	;	1089
IAAV942_7A	61.971	;	1091
GENE_4898_208_7A	61.971	;	1090
AX_94608797_7A	62.082	;	1087
AC875_c114809_130_7A	62.211	;	1088
IAAV8081_NA	63.733	;	1078
Kukri_c58950_69_7A	64.596	;	1079
AX_108797735_7A	65.754	;	1080
alibur_c47990_159_7A	66.097	;	1101
AX_111062311_7A	66.216	;	1100
FL_Contig1433_929_NA	66.551	;	1096
AX_158590075_7A	66.6	;	1098
AX_158604718_7A	66.662	;	1082
Ra_c4601_2417_7A	66.662	;	1081
AX_109426149_7A	66.662	;	1099
_contig46611_1061_7A	66.925	;	1102
AX_94520044_7A	67.447	;	1103
_BF474379A_Ta_2_1_7A	68.123	;	1104
AC875_c21280_2176_7A	68.286	;	1105
RAC875_c1227_1471_7A	68.458	;	1106
bWhite_c26529_106_7A	68.675	;	1108
AX_158539400_7A	68.681	;	1107
AX_158556269_7A	69.016	;	1110
Ex_c6059_10615895_7A	69.578	;	1119
BS00059928_51_NA	69.689	;	1112
ur_rep_c79404_164_7A	69.69	;	1125
Contig1510_707132_7A	70.074	;	1124
RAC875_c195_499_1A	70.59	;	1123
AX_94959536_7A	71.384	;	1122
_Ex_c1482_2835474_7A	71.762	;	1120
calibur_c9617_292_7A	71.946	;	1121
AX_95177993_7A	72.281	;	1129
obWhite_c4399_447_7A	72.33	;	1128
AX_158553011_7A	72.392	;	1116
p_c68405_67220227_NA	72.392	;	1114
AX_94900799_7D	72.615	;	1115
alibur_c96483_520_7A	72.838	;	1131
AX_109336156_7A	73.4	;	1134
BS00092631_51_7A	73.4	;	1135
_Ex_c1146_2200823_7A	73.4	;	1136
RAC875_c13696_226_7A	73.403	;	1140
x_c38326_45883440_7A	73.735	;	1141
BS00022541_51_7A	74.527	;	1142
AX_158559574_7A	75.413	;	1143
AX_110503145_7A	75.998	;	1144
m_contig62357_527_7A	76.906	;	1146
IAAV3315_7A	77.017	;	1145
AX_94763718_7A	79	;	1153
AX_94402253_7B	79.001	;	1152
AX_94387533_7A	79.793	;	1151
BS00109319_51_7A	80.008	;	1150
AX_94398361_7A	80.015	;	1148
alibur_c12996_775_7B	80.015	;	1149
AX_158543662_7A	80.015	;	1147
BS00070857_51_NA	81.157	;	1154
_CAP7_c949_486485_7A	81.268	;	1155
_Ex_c5177_9174930_7A	83.252	;	1156
_c113718_96236830_7A	83.7	;	1161
AX_94499795_7A	84.148	;	1160
AX_158559731_7A	84.259	;	1157
BS00071558_51_7A	84.259	;	1158
AX_111486697_7A	85.167	;	1163
AX_110972792_7A	85.336	;	1164
AX_94930910_7A	85.501	;	1165
BS00093156_51_7A	87.987	;	1166
AX_95195962_7A	89.32	;	1167
AX_158590382_7A	89.587	;	1168
AX_94463985_7A	89.923	;	1169
RAC875_c1265_1564_7A	90.034	;	1170
AX_111616968_7A	91.175	;	1172
AX_94600303_7B	91.511	;	1175
AX_158590381_7A	91.622	;	1176
AX_111117369_7A	91.733	;	1177
AX_94431310_7A	91.733	;	1178
AX_108788007_7A	92.181	;	1179
AX_94856882_7A	92.298	;	1174
AX_158559603_7A	95.949	;	1180
_BM134363A_Ta_2_4_7A	96.511	;	1181
AX_158566901_7A	96.734	;	1185
AX_158539431_7A	96.858	;	1182
BS00063460_51_NA	97.754	;	1186
CAP7_c7296_88_7A	97.865	;	1183
BS00063458_51_7A	97.865	;	1184
AX_95248867_7A	98.773	;	1187
tplb0036a12_207_7A	99.221	;	1188
x_c12102_19361467_NA	99.783	;	1189
AX_158559628_7A	100.232	;	1190
AC875_c27696_2299_7A	100.282	;	1191
AX_158539443_7A	100.344	;	1192
obWhite_c5235_710_7A	100.679	;	1193
Kukri_c53682_85_NA	101.014	;	1194
AX_158553288_7A	101.35	;	1196
AX_94716924_7A	101.572	;	1195
BS00070626_51_7A	102.364	;	1198
Ra_c8394_1381_7A	102.364	;	1201
_Ku_c1552_3060297_7A	102.587	;	1199
IAAV6287_7A	103.379	;	1202
BS00022202_51_7A	104.877	;	1205
AX_158559736_7A	105.212	;	1206
bWhite_c30461_131_7A	105.774	;	1203
BS00034085_51_7A	105.774	;	1204
[truncated: 660 more rows]

## Sheet: SxT genotype data
This file includes 251 RILs, but after filtering as described in the manuscript, 233 remained, corresponding to the lines in the "SxT phenotype data" worksheet
id	IAAV2694_1A	AX_94629074_1D	AX_158569071_1A	AX_109865037_1A	AX_109851721_1A	AX_110360729_1A	alibur_c44668_382_1A	BS00022158_51_1A	AX_158539839_1A	Kukri_c12984_465_1A	RAC875_c80876_67_1A	_Ex_c1997_3757415_1A	Kukri_c49170_655_1A	IAAV6234_NA	AX_89413000_1A	x_c22284_31478675_NA	AX_108748722_1A	AX_108902594_1A	AX_158536690_1A	AX_158555342_1A	x_c32590_41222878_1A	Ku_c1313_1673_1A	AX_109279209_1A	BS00077432_51_1A	AX_110375940_1A	AX_110364500_1A	AX_109891947_1A	AX_109320272_1A	AX_95194961_1A	AX_94519549_1A	AX_158537444_1A	TA003063_0097_1A	AP12_c1960_972031_1A	_Ku_c1642_3232242_1A	AX_109358058_1A	RAC875_c46551_339_NA	AX_111026726_1A	AX_158569338_1A	u_c10292_17066821_1A	AX_95088854_1A	AX_158562857_3A	BS00096721_51_NA	AX_109420401_1A	AX_110924523_1A	AX_111135532_1A	RAC875_c29540_413_1A	a_c11877_19161832_2A	RFL_Contig22_387_1A	BS00021728_51_1A
SxTF4001	b	b	b	b	b	b	b	b	b	b	b	b	b	b	b	b	b	b	b	b	b	b	b	b	b	b	b	b	b	b	b	b	b	b	b	b	b	b	b	b	b	b	b	b	b	b	b	b	b
SxTF4003	b	b	b	b	b	b	b	b	b	b	h	b	b	b	b	b	b	b	b	b	b	b	b	b	b	b	b	b	b	b	b	b	b	b	b	b	b	b	b	b	b	b	b	b	b	b	b	b	b
SxTF4004	a	a	a	a	a	a	a	a	a	a	a	a	a	a	a	a	a	a	a	a	a	a	a	a	a	a	a	a	a	a	a	a	a	a	a	a	a	a	a	a	a	a	a	a	a	a	a	a	a
SxTF4005	b	b	b	b	b	b	b	b	b	b	b	b	b	b	b	b	b	b	b	b	b	b	b	b	b	b	b	b	b	b	b	b	b	b	b	b	b	b	b	b	b	b	b	b	b	b	b	b	b
SxTF4008	b	b	b	b	b	b	b	b	b	b	b	b	b	b	b	b	b	b	b	b	b	b	b	b	b	b	b	b	b	b	b	b	b	b	b	b	b	b	b	b	b	b	b	b	b	b	b	b	b
SxTF4009	a	a	a	a	a	a	a	a	a	a	a	a	a	a	a	a	a	a	a	a	a	a	a	a	a	a	a	a	a	a	a	a	a	a	a	a	a	a	a	a	a	a	a	a	a	a	a	a	a
SxTF4010	a	a	a	a	a	a	a	a	a	a	a	a	a	a	a	a	a	a	a	a	a	a	a	a	a	a	a	a	a	a	a	a	a	a	a	a	a	a	a	a	a	a	a	a	a	a	a	a	a
SxTF4011	b	b	b	b	b	b	b	b	b	b	b	b	b	b	b	b	b	b	b	b	b	b	b	b	b	b	b	b	b	b	b	b	b	b	b	b	b	b	b	b	b	b	b	b	b	b	b	b	b
SxTF4012	b	b	b	b	b	b	b	b	b	b	b	b	b	b	b	b	b	b	b	b	b	b	b	b	b	b	b	b	b	b	b	b	b	b	b	b	b	b	b	b	b	b	b	b	b	b	b	b	b
SxTF4013	a	a	a	a	a	a	a	a	a	a	a	a	a	a	a	a	a	a	a	u	a	a	a	a	a	a	a	a	a	a	a	a	u	a	a	a	a	a	a	a	a	a	a	a	a	a	a	a	a
SxTF4015	b	b	b	b	b	b	b	b	b	b	b	b	b	b	b	b	b	b	b	b	b	b	b	b	b	b	b	b	b	b	b	b	b	b	b	b	b	b	b	a	a	a	a	a	a	a	a	a	a
SxTF4017	b	b	b	b	a	a	a	a	a	a	a	a	a	a	a	a	a	a	a	a	a	a	a	a	a	a	a	a	a	a	a	a	a	a	a	a	a	a	a	b	b	b	b	b	b	b	b	b	b
SxTF4018	b	b	b	b	b	b	b	b	b	b	b	b	b	b	b	b	b	b	b	b	b	b	b	b	b	b	b	b	b	b	b	b	b	b	b	b	b	b	b	b	b	b	b	b	b	b	b	b	b
SxTF4026	a	a	a	a	a	a	a	a	a	a	a	a	a	a	a	a	a	a	a	a	a	a	a	a	a	a	a	a	a	a	a	a	a	a	a	a	a	a	a	a	a	a	a	a	a	a	a	a	a
SxTF4028	b	b	b	b	b	b	b	b	b	b	b	b	b	b	b	b	b	b	b	b	b	b	b	b	b	b	b	b	b	b	b	b	b	b	b	b	b	b	b	b	b	b	b	b	b	b	b	b	b
SxTF4030	b	b	b	b	b	b	b	b	b	b	b	b	b	b	b	b	b	b	b	b	b	b	b	b	b	b	b	b	b	b	b	b	b	b	b	b	b	b	b	b	b	b	b	b	b	b	b	b	b
SxTF4033	b	b	b	b	b	b	b	b	b	b	b	b	b	b	b	b	b	b	b	b	b	b	b	b	b	b	b	b	b	b	b	b	b	b	b	b	b	b	b	b	b	b	b	b	b	b	b	b	b
SxTF4034	b	b	b	b	b	b	b	b	b	b	u	b	b	b	b	b	b	b	b	b	b	b	b	b	b	b	b	b	b	b	b	b	b	b	b	b	b	b	b	b	b	b	b	b	b	b	b	b	b
SxTF4039	a	a	a	a	a	a	a	a	a	a	a	a	a	a	a	a	a	a	a	a	a	a	a	a	a	a	a	a	a	a	a	a	a	a	a	a	a	a	a	a	a	a	a	a	a	a	a	a	a
SxTF4046	b	b	b	b	b	b	b	b	b	b	b	b	b	b	b	b	b	b	b	b	b	b	b	b	b	b	b	b	b	b	b	b	b	b	b	b	b	b	b	b	b	b	b	b	b	b	b	b	b
SxTF4047	b	b	b	b	b	b	b	b	b	b	b	b	b	b	b	b	b	b	b	b	b	b	b	b	b	b	b	b	b	b	b	b	b	b	b	b	b	b	b	b	b	b	b	b	b	b	b	b	b
SxTF4049	b	b	b	b	b	b	b	b	b	b	b	u	b	b	b	b	b	b	b	b	b	b	b	b	b	b	b	b	b	b	b	b	b	b	b	b	b	b	b	b	b	b	b	b	b	b	b	b	b
SxTF4050	a	a	a	a	a	a	a	a	a	a	a	a	a	a	a	a	a	a	a	a	a	a	a	a	a	a	a	a	a	a	a	a	a	a	a	a	a	a	a	a	a	a	a	a	a	a	a	a	a
SxTF4051	b	b	b	b	b	b	b	b	b	b	b	b	b	b	b	b	b	b	b	b	b	b	b	b	b	b	b	b	b	b	b	b	b	b	b	b	b	b	b	b	b	b	b	b	b	b	b	b	b
SxTF4052	b	b	b	b	b	b	b	b	b	b	b	b	b	b	b	b	b	b	b	b	b	b	b	b	b	b	b	b	b	b	b	b	b	b	b	b	b	b	b	b	b	b	b	b	b	b	b	b	b
SxTF4055	b	b	b	b	b	b	b	b	b	b	b	b	b	b	b	b	b	b	b	b	b	b	b	b	b	b	b	b	b	b	b	b	b	b	b	b	b	b	b	b	b	b	b	b	b	b	b	b	b
SxTF4056	a	a	a	a	a	a	a	a	a	a	a	a	a	a	a	a	a	a	a	a	a	a	a	a	a	a	a	a	a	a	a	a	a	a	a	a	a	a	a	b	b	b	b	b	b	b	b	b	b
SxTF4057	b	b	b	b	b	b	b	b	b	b	b	b	b	b	b	b	b	b	b	b	b	b	b	a	a	a	a	a	a	a	a	a	a	a	a	a	a	a	a	a	a	a	a	a	a	a	a	a	a
SxTF4058	b	b	b	b	b	b	b	b	b	b	b	b	b	b	b	b	b	b	b	b	b	b	b	b	b	b	b	b	b	b	b	b	b	b	b	b	b	b	b	b	b	b	b	b	b	b	b	b	b
SxTF4060	a	a	a	a	a	a	a	a	a	a	a	b	b	b	b	b	b	b	b	b	b	b	b	b	b	b	b	b	b	b	b	b	b	b	b	b	b	b	b	b	b	b	b	a	a	a	a	a	a
SxTF4061	b	b	b	b	b	b	b	b	b	b	b	b	b	b	b	b	b	b	b	b	b	b	b	b	b	b	b	b	b	b	b	b	b	b	b	b	b	b	b	b	b	b	b	b	b	b	b	b	b
SxTF4063	b	b	b	b	b	b	b	b	b	b	b	b	b	b	b	b	b	b	b	b	b	b	b	b	b	b	b	b	b	b	b	b	b	b	b	b	b	b	b	b	b	b	b	b	b	b	b	b	b
SxTF4065	a	a	a	a	a	a	a	a	a	a	a	a	a	a	a	a	a	a	h	u	a	a	a	a	a	a	a	a	a	a	a	a	a	a	a	a	a	a	a	a	a	a	a	a	a	a	a	a	a
SxTF4068	b	b	b	b	b	b	b	b	b	b	b	b	b	b	b	b	b	b	b	b	b	b	b	b	b	b	b	b	b	b	b	b	b	b	b	b	b	b	b	a	a	a	a	a	a	a	a	a	a
SxTF4070	b	b	b	b	b	b	b	b	b	b	b	b	b	b	b	b	b	b	b	b	b	b	b	b	b	b	b	b	b	b	b	b	b	b	b	b	b	b	b	b	b	b	b	b	b	b	b	b	b
SxTF4072	a	a	a	a	a	a	a	a	a	a	a	a	a	a	a	a	a	a	a	a	a	a	a	a	a	a	a	a	a	a	a	a	a	a	a	a	a	a	a	a	a	a	a	a	a	a	a	a	a
SxTF4073	a	a	a	a	a	a	a	a	a	a	a	a	a	a	a	a	a	a	a	a	a	a	a	a	a	a	a	a	a	a	a	a	a	a	a	a	a	a	a	a	a	a	a	a	a	a	a	a	a
SxTF4077	b	b	b	b	b	b	b	b	a	a	a	a	a	a	a	a	a	a	a	a	a	a	a	a	a	a	a	a	a	a	a	a	a	a	a	a	a	a	a	a	a	a	a	a	a	a	a	a	a
SxTF4078	a	a	a	a	a	a	a	a	a	a	a	a	a	a	a	a	a	a	a	a	a	a	a	a	a	a	a	a	a	a	a	a	a	a	a	a	a	a	a	a	a	a	a	a	a	a	a	a	a
SxTF4079	b	b	b	b	b	b	b	b	b	b	b	b	b	b	b	b	b	b	b	b	b	b	b	b	b	b	b	b	b	b	b	b	b	b	b	b	b	b	b	b	b	b	b	b	b	b	b	b	b
SxTF4080	b	b	b	b	b	b	b	b	b	b	b	b	b	b	b	b	b	b	b	b	b	b	b	b	b	b	b	b	b	b	b	b	b	b	b	b	b	b	b	b	b	b	b	b	b	b	b	b	b
SxTF4081	a	a	a	a	a	a	a	a	a	a	a	a	a	a	a	a	a	a	a	a	a	a	a	a	a	a	a	a	a	a	a	a	a	a	a	a	a	a	a	a	a	a	a	a	a	a	a	a	a
SxTF4086	b	b	b	b	b	b	a	a	a	a	a	a	a	a	a	a	a	a	a	a	a	a	a	a	a	a	a	a	a	a	a	a	a	a	a	a	a	a	a	a	a	a	a	a	a	a	a	a	a
SxTF4089	a	a	a	a	a	a	a	a	a	a	a	a	a	b	b	b	b	b	b	b	b	b	b	b	b	b	b	b	b	b	b	b	b	b	b	b	b	b	b	b	b	b	b	b	b	b	b	b	b
SxTF4094	a	a	a	a	b	b	b	b	b	b	b	b	b	b	b	b	b	b	b	b	b	b	b	b	b	b	b	b	b	b	b	b	b	b	b	b	b	b	b	b	b	b	b	b	b	b	b	b	b
SxTF4098	b	b	b	b	b	b	b	b	b	b	b	b	b	b	b	b	b	b	b	b	b	b	b	b	b	b	b	b	b	b	b	b	b	b	b	b	b	b	b	b	b	b	b	b	b	b	b	b	b
SxTF4099	a	a	a	a	b	b	b	b	b	b	b	b	b	b	b	b	b	b	b	b	b	b	b	b	b	b	b	b	b	b	b	b	b	b	b	b	b	b	b	b	b	b	b	b	b	b	b	b	b
SxTF4100	b	b	b	b	b	b	h	h	h	h	h	h	h	h	h	h	h	h	h	h	h	h	h	h	h	h	h	h	b	h	h	h	h	h	h	h	h	h	a	a	a	a	a	a	a	a	a	a	a
SxTF4102	a	a	a	a	a	a	a	a	a	a	a	a	a	a	a	a	a	a	a	a	a	a	a	a	a	a	a	a	a	a	a	a	a	a	a	a	a	a	a	a	a	a	a	a	a	a	a	a	a
SxTF4103	b	b	b	b	b	b	b	b	b	b	b	b	b	b	b	b	b	b	b	b	b	b	b	b	b	b	b	b	b	b	b	b	b	b	b	b	b	b	b	b	b	b	b	b	b	b	b	b	b
SxTF4104	a	a	a	a	a	a	a	a	a	a	a	a	a	a	a	a	a	a	a	a	a	a	a	a	a	a	a	a	a	a	a	a	a	a	a	a	a	a	a	a	a	a	a	a	a	a	a	a	a
SxTF4107	a	a	a	a	a	a	a	a	a	a	a	a	a	a	a	a	a	a	a	a	a	a	a	a	a	a	a	a	a	a	a	a	a	a	a	a	a	a	a	a	a	a	a	a	a	a	a	a	a
SxTF4109	a	a	a	a	a	a	a	a	a	a	a	a	a	a	a	a	a	a	a	a	a	a	a	a	a	a	a	a	a	a	a	a	a	a	a	a	a	a	a	a	a	a	a	a	a	a	a	a	a
SxTF4111	b	b	b	b	b	b	b	b	b	b	b	b	b	b	b	b	b	b	b	b	b	b	b	b	b	b	b	b	b	b	b	b	b	b	b	b	b	b	b	b	b	b	b	b	b	b	b	b	b
SxTF4112	b	b	b	b	b	b	b	b	b	b	u	b	b	b	b	b	b	b	b	b	b	b	b	b	b	b	b	b	b	b	b	b	b	b	b	b	b	b	b	b	b	b	b	b	b	b	b	b	b
SxTF4115	a	a	a	a	a	a	a	a	a	a	a	a	a	a	a	a	a	a	a	a	a	a	a	b	b	b	b	b	b	b	b	b	b	b	b	b	b	b	b	b	b	b	b	b	b	b	b	b	b
SxTF4116	b	b	b	b	b	b	b	b	b	b	b	b	b	b	b	b	b	b	b	b	b	b	b	b	b	b	b	b	b	b	b	b	b	b	b	b	b	b	b	b	b	b	b	b	b	b	b	b	b
SxTF4118	b	b	b	b	b	b	b	b	b	b	b	b	b	b	b	b	b	b	b	b	b	b	b	b	b	b	b	b	b	b	b	b	b	b	b	b	b	b	b	b	b	b	b	b	b	b	b	b	b
SxTF4120	b	b	b	b	b	b	b	b	b	b	b	b	b	b	b	b	b	b	b	b	b	b	b	b	b	b	b	b	b	b	b	b	b	b	b	b	b	b	b	b	b	b	b	b	b	b	b	b	b
SxTF4122	a	a	a	a	a	a	a	a	a	a	a	a	a	a	a	a	a	a	a	a	a	a	a	a	a	a	a	a	a	a	a	a	a	a	a	a	a	a	a	a	a	a	a	a	a	a	a	a	a
SxTF4126	a	a	a	a	b	b	b	b	b	b	b	b	b	b	b	b	b	b	b	b	b	b	b	b	b	b	b	b	b	b	b	b	b	b	b	b	b	b	b	b	b	b	b	b	b	b	b	b	b
SxTF4127	b	b	b	b	b	b	b	b	b	b	b	b	b	b	b	b	b	b	b	b	b	b	b	b	b	b	b	b	b	b	b	b	b	b	b	b	b	b	b	b	b	b	b	b	b	b	b	b	b
SxTF4128	b	b	b	b	b	b	b	b	b	b	b	b	b	b	b	b	b	b	b	b	b	b	b	b	b	b	b	b	b	b	b	b	b	b	b	b	b	b	b	b	b	b	b	b	b	b	b	b	b
SxTF4129	a	a	a	a	a	a	a	a	a	a	a	a	a	a	a	a	a	a	a	a	a	a	a	a	a	a	a	a	a	a	a	a	a	a	a	a	a	a	a	a	a	a	a	a	a	a	a	a	a
SxTF4131	a	a	a	a	a	a	a	a	a	a	a	a	a	a	a	a	a	a	a	a	a	a	a	a	a	a	a	a	a	a	a	a	a	a	a	a	a	a	a	a	a	a	a	a	a	a	a	a	a
SxTF4133	a	a	a	a	b	b	b	b	b	b	b	b	b	b	b	b	b	b	b	b	b	b	b	b	b	b	b	b	b	b	b	b	b	b	b	b	b	b	b	b	b	b	b	b	b	b	b	b	b
SxTF4134	b	b	b	b	b	b	b	b	b	b	b	b	b	b	b	b	b	b	b	b	b	b	b	b	b	b	b	b	b	b	b	b	b	b	b	b	b	b	b	b	b	b	b	b	b	b	b	b	b
SxTF4138	b	b	b	b	b	b	b	b	b	b	b	b	b	b	b	b	b	b	b	b	b	b	b	b	b	b	b	b	b	b	b	b	b	b	b	a	a	b	b	a	a	a	a	a	a	a	a	a	a
SxTF4139	a	a	a	a	a	a	a	a	a	a	a	a	a	a	a	a	a	a	a	a	a	a	a	a	a	a	a	a	a	a	a	a	a	a	a	a	a	a	a	a	a	a	a	a	a	a	a	a	a
SxTF4140	a	a	a	a	a	a	a	a	a	a	a	a	a	a	a	a	a	a	a	a	a	a	a	a	a	a	a	a	a	a	a	a	a	a	a	a	a	a	a	a	a	a	a	a	a	a	a	a	a
SxTF4142	b	b	b	b	b	b	b	a	a	a	a	a	a	a	a	a	a	a	a	a	a	a	a	a	a	a	a	a	a	a	a	a	a	a	a	a	a	a	a	a	a	a	a	a	a	a	a	a	a
SxTF4144	a	a	a	a	a	a	a	a	a	a	a	a	a	a	a	a	a	a	a	a	a	a	a	a	a	a	a	a	a	a	a	a	a	a	a	a	a	a	a	a	a	a	a	a	a	a	a	a	a
SxTF4145	b	b	b	b	b	b	b	b	b	b	b	b	b	b	b	b	b	b	b	b	b	b	b	b	b	b	b	b	b	b	b	b	b	b	b	b	b	b	b	b	b	b	b	b	b	b	b	b	b
SxTF4146	b	b	b	b	b	b	b	b	b	b	b	b	b	b	b	b	b	b	b	b	b	b	b	b	b	b	b	b	b	b	b	b	b	b	b	b	b	b	b	b	b	b	b	b	b	b	b	b	b
SxTF4148	b	b	b	b	b	b	b	b	b	b	b	b	b	b	b	b	b	b	b	b	b	b	b	b	b	b	b	b	b	b	b	b	b	b	b	b	b	b	b	b	b	b	b	b	b	b	b	b	b
SxTF4151	a	a	a	a	b	b	b	b	b	b	b	b	b	b	b	b	b	b	b	b	b	b	b	b	b	b	b	b	b	b	b	b	b	b	b	b	b	b	b	b	b	b	b	b	b	b	b	b	b
SxTF4154	b	b	b	b	b	b	b	b	b	b	b	b	b	b	b	b	b	b	b	b	b	b	b	b	b	b	b	b	b	b	b	b	b	b	b	b	b	b	b	b	b	b	b	b	b	b	b	b	b
SxTF4155	a	a	a	a	a	a	a	a	a	a	a	a	a	a	a	a	a	a	a	a	a	a	a	a	a	a	a	a	a	a	a	a	a	a	a	a	a	a	a	a	a	a	a	a	a	a	a	a	a
SxTF4158	a	a	a	a	a	a	a	a	a	a	a	a	a	a	a	a	a	a	a	a	a	a	a	a	a	a	a	a	a	a	a	a	a	a	a	a	a	a	a	a	a	a	a	a	a	a	a	a	a
SxTF4159	b	b	b	b	a	a	a	a	a	a	a	a	a	a	b	b	b	b	b	b	b	b	b	b	b	b	b	b	b	b	b	b	b	b	b	b	b	b	b	b	b	b	b	b	b	b	b	b	b
SxTF4160	b	b	b	b	b	b	b	b	b	b	b	b	b	b	b	b	b	b	b	b	b	b	b	b	b	b	b	b	b	b	b	b	b	b	b	b	b	b	b	b	b	b	b	b	b	b	b	b	b
SxTF4161	b	b	b	b	b	b	b	b	b	b	b	b	b	b	b	b	b	b	b	b	b	b	b	b	b	b	b	b	b	b	b	b	b	b	b	b	b	b	b	b	b	b	b	b	b	b	b	b	b
SxTF4162	b	b	b	b	a	a	b	b	b	b	b	a	b	b	b	b	b	b	b	b	b	a	a	a	a	a	b	a	a	a	a	a	a	a	a	a	a	a	a	b	b	b	b	b	b	b	b	a	a
SxTF4163	b	b	b	b	b	b	b	b	b	b	b	b	b	b	b	b	b	b	b	b	b	b	a	a	a	a	a	a	a	a	a	a	a	a	a	a	a	a	a	a	a	a	a	a	a	a	a	a	a
SxTF4165	b	b	b	b	h	h	b	h	h	h	h	a	h	h	h	h	h	h	h	h	h	a	a	a	a	a	h	a	a	a	a	a	a	a	a	a	a	a	a	u	h	h	h	h	h	h	h	a	a
SxTF4166	b	b	b	b	b	b	b	b	b	b	b	b	b	b	b	b	b	b	b	b	b	b	b	b	b	b	b	b	b	b	b	b	b	b	b	b	b	b	b	b	b	b	b	b	b	b	b	b	b
SxTF4167	a	a	a	a	a	a	a	a	a	a	a	a	a	a	a	a	a	a	a	a	a	a	a	a	a	a	a	a	a	a	a	a	a	a	a	a	a	a	a	a	a	a	a	a	a	a	a	a	a
SxTF4168	u	a	a	a	a	a	a	a	a	a	a	a	a	a	a	a	a	a	a	a	a	a	a	a	a	a	a	a	a	a	a	a	a	a	a	a	a	a	a	a	a	a	a	a	a	a	a	a	a
SxTF4171	a	a	a	a	a	a	a	a	a	a	a	a	a	a	a	a	a	a	a	a	a	a	a	a	a	a	a	a	a	a	a	a	a	a	a	a	a	a	a	a	a	a	a	a	a	a	a	a	a
SxTF4174	b	b	b	b	b	b	b	b	b	b	b	b	b	b	b	b	b	b	b	b	b	b	b	b	b	b	b	b	b	b	b	b	b	b	b	b	b	b	b	b	b	b	b	b	b	b	b	b	b
SxTF4176	b	b	b	b	b	b	b	b	b	b	b	u	b	b	b	b	b	b	b	b	b	b	b	b	b	b	b	b	b	b	b	b	b	b	b	b	b	b	b	b	b	b	b	b	b	b	b	b	b
SxTF4180	b	b	b	b	b	b	b	b	b	b	b	b	b	b	b	b	b	b	b	b	b	b	b	b	b	b	b	b	b	b	b	b	b	b	b	b	b	b	b	b	b	b	b	b	b	b	b	b	b
SxTF4181	b	b	b	b	b	b	b	a	a	a	a	a	a	a	a	a	a	a	a	a	a	a	a	b	b	b	b	b	b	b	b	b	b	b	b	b	b	b	b	b	b	b	b	b	b	b	b	b	b
SxTF4184	b	b	b	b	b	b	b	b	b	b	b	b	b	b	b	b	b	b	b	b	b	b	b	b	b	b	b	b	b	b	b	b	b	b	b	b	b	b	b	b	b	b	b	b	b	b	b	b	b
SxTF4186	a	a	a	a	a	a	a	a	a	a	a	a	a	a	a	a	a	a	a	a	a	a	a	b	b	b	b	b	b	b	b	b	b	b	b	b	b	b	b	b	b	b	b	b	b	b	b	b	b
SxTF4188	b	b	b	b	b	b	b	b	b	b	b	b	b	b	b	b	b	b	b	b	b	b	b	b	b	b	b	b	b	b	b	b	b	b	b	b	b	b	b	b	b	b	b	b	b	b	b	b	b
SxTF4189	b	b	b	b	b	b	b	b	b	b	b	b	b	b	b	b	b	b	b	b	b	b	b	b	b	b	b	b	b	b	b	b	b	b	b	b	b	b	b	b	b	b	b	b	b	b	b	b	b
SxTF4191	b	b	b	b	b	b	b	b	b	b	b	b	b	b	b	b	b	b	b	b	b	b	b	b	b	b	b	b	b	b	b	b	b	b	b	b	b	b	b	b	b	b	b	b	b	b	b	b	b
SxTF4193	a	a	a	a	a	a	a	a	a	a	a	a	a	a	a	a	a	a	a	a	a	a	a	a	a	a	a	a	a	a	a	a	a	a	a	a	a	a	a	a	a	a	a	a	a	a	a	a	a
SxTF4194	a	a	a	a	b	b	b	b	b	b	b	b	b	b	b	b	b	b	b	b	b	b	b	b	b	b	b	b	b	b	b	b	b	b	b	b	b	b	b	b	b	b	b	b	b	b	b	b	b
SxTF4196	a	a	a	a	a	a	a	a	a	a	a	a	a	a	a	a	a	a	a	a	a	a	a	a	a	a	a	a	a	a	a	a	a	a	a	a	a	a	a	a	a	a	a	a	a	a	a	a	a
SxTF4198	h	u	h	u	b	b	b	b	b	b	b	u	b	b	b	b	b	b	b	b	b	b	b	b	b	b	b	b	b	b	b	b	b	u	b	b	b	b	b	b	b	b	b	b	b	b	b	h	b
SxTF4203	a	a	a	a	a	a	a	a	a	a	a	a	a	a	a	a	a	a	h	a	a	a	a	a	a	a	a	a	a	a	a	a	a	a	a	a	a	a	a	a	a	a	a	a	a	a	a	a	a
SxTF4206	b	b	b	b	b	b	b	b	b	b	b	b	b	b	b	b	b	b	b	b	b	b	b	b	b	b	b	b	b	b	b	b	b	b	b	b	b	b	b	b	b	b	b	b	b	b	b	b	b
SxTF4208	a	a	a	a	a	a	a	a	a	a	a	a	a	a	a	a	a	a	a	a	a	a	a	a	a	a	a	a	a	a	a	a	a	a	a	a	a	a	a	a	a	a	a	a	a	a	a	a	a
SxTF4211	a	a	a	a	a	a	a	a	a	a	a	a	a	a	a	a	a	a	a	a	a	a	a	a	a	a	a	a	a	a	a	a	a	a	a	a	a	a	a	a	a	a	a	a	a	a	a	a	a
SxTF4214	b	b	b	b	b	b	b	b	b	b	u	b	b	b	b	b	b	b	b	b	b	b	b	b	b	b	b	b	b	b	b	b	b	b	b	b	b	b	b	b	b	b	b	b	b	b	b	b	b
SxTF4216	b	b	b	b	b	b	b	b	b	b	b	b	b	b	b	b	b	b	b	b	b	b	b	b	b	b	b	b	b	b	b	b	b	b	b	b	b	b	b	b	b	b	b	b	b	b	b	u	b
SxTF4217	b	b	b	b	b	b	b	b	b	b	b	b	b	b	b	b	b	b	b	b	b	b	b	b	b	b	b	b	b	b	b	b	b	b	b	b	b	b	b	b	b	b	b	b	b	b	b	b	b
SxTF4218	b	b	b	b	b	b	b	b	b	b	b	b	b	b	b	b	b	b	b	b	b	b	b	b	b	b	b	b	b	b	b	b	b	b	b	b	b	b	b	b	b	b	b	b	b	b	b	b	b
SxTF4219	h	h	h	h	h	h	b	b	b	b	b	b	b	b	b	b	b	b	b	b	b	b	b	b	b	b	b	b	b	b	b	b	b	h	h	h	h	h	a	a	a	a	a	a	a	a	a	a	a
SxTF4220	b	b	b	b	b	b	b	b	b	b	b	b	b	b	b	b	b	b	b	b	b	b	b	b	b	b	b	b	b	b	b	b	b	b	b	b	b	b	b	b	b	b	b	b	b	b	b	b	b
SxTF4221	b	b	b	b	a	a	a	a	a	a	a	a	a	a	a	a	a	a	a	a	a	a	a	a	a	a	a	a	a	a	b	b	b	b	b	b	b	b	b	b	b	b	b	b	b	b	b	b	b
SxTF4222	b	b	b	b	a	a	a	a	a	a	a	a	a	a	a	a	a	a	h	a	a	a	a	a	a	a	a	a	a	a	a	a	a	a	a	a	a	a	a	a	a	a	a	a	a	a	a	a	a
SxTF4224	b	b	b	b	b	b	b	b	b	b	b	b	b	b	b	b	b	b	b	b	b	b	b	b	b	b	b	b	b	b	b	b	b	b	b	b	b	b	b	b	b	b	b	b	b	b	b	b	b
SxTF4226	a	a	a	a	a	a	a	a	a	a	a	a	a	a	a	a	a	a	a	a	a	a	a	a	a	a	a	a	a	a	a	a	a	a	a	a	a	a	a	a	a	a	a	a	a	a	a	a	a
SxTF4229	a	a	a	a	a	a	a	a	a	a	a	a	a	a	a	a	a	a	a	a	a	a	a	a	a	a	a	a	a	a	a	a	a	a	a	a	a	a	a	a	a	a	a	a	a	a	a	a	a
SxTF4231	b	b	b	b	b	b	b	b	b	b	u	b	b	b	b	b	b	b	b	b	b	b	b	b	b	b	b	b	b	b	b	b	b	b	b	b	b	b	b	b	b	b	b	b	b	b	b	b	b
SxTF4232	a	a	a	a	a	a	a	a	a	a	a	a	a	a	a	a	a	a	u	a	a	a	a	a	a	a	a	a	a	a	a	a	a	a	a	a	a	a	a	a	a	a	a	a	a	a	a	a	a
SxTF4233	b	b	b	b	b	b	b	b	b	b	b	b	b	b	b	b	b	b	b	b	b	b	b	b	b	b	b	b	b	b	b	b	b	b	b	b	b	b	b	b	b	b	b	b	b	b	b	b	b
SxTF4237	b	b	b	b	b	b	b	b	b	b	b	b	b	b	b	b	b	b	b	b	b	b	b	b	b	b	b	b	b	b	b	b	b	b	b	b	b	b	b	b	b	b	b	b	b	b	b	b	b
SxTF4239	b	b	b	b	b	b	b	b	b	b	b	b	b	b	b	b	b	b	b	b	b	b	b	b	b	b	b	b	b	b	b	b	b	b	b	b	b	b	b	b	b	b	b	b	b	b	b	b	b
SxTF4241	a	a	a	a	a	a	a	a	a	a	a	a	a	a	a	a	a	a	a	a	a	a	a	a	a	a	a	a	a	a	a	a	a	a	a	a	a	a	a	a	a	a	a	a	a	a	a	a	a
SxTF4246	b	b	b	b	b	b	b	a	a	a	a	a	a	a	a	a	a	a	a	a	a	a	a	a	a	a	a	a	a	a	a	a	a	a	a	a	a	a	a	a	a	a	a	a	a	a	a	a	a
SxTF4250	a	a	a	a	a	a	a	a	a	a	a	a	a	a	a	a	a	a	h	a	a	a	a	a	a	a	a	a	a	a	a	a	a	a	a	a	a	a	a	a	a	a	a	a	a	a	a	a	a
SxTF4253	b	b	b	b	b	b	b	b	b	b	b	b	b	b	b	b	b	b	b	b	b	b	b	b	b	b	b	b	b	b	b	b	b	b	b	b	b	b	b	b	b	b	b	b	b	b	b	b	b
TxSF4001	a	a	a	a	a	a	a	a	a	a	a	a	a	a	a	a	a	a	a	a	a	a	a	a	a	a	a	a	a	a	a	a	a	a	a	a	a	a	a	a	a	a	a	a	a	a	a	a	a
TxSF4004	b	b	b	b	b	b	b	b	b	b	b	b	b	b	b	b	b	b	b	b	b	b	b	b	b	b	b	b	b	b	b	b	b	b	b	b	b	b	b	b	b	b	b	b	b	b	b	b	b
TxSF4005	a	a	a	a	a	a	a	a	a	a	a	a	a	a	a	a	a	a	a	a	a	a	a	a	a	a	a	a	a	a	a	a	a	a	a	a	a	a	a	a	a	a	a	a	a	a	a	a	a
TxSF4006	h	h	h	a	a	a	a	a	a	a	a	a	a	a	a	a	a	a	a	a	a	a	a	a	a	a	a	a	a	a	a	a	a	a	a	a	a	a	a	a	a	u	h	u	u	a	u	h	u
TxSF4008	a	a	a	a	a	a	a	a	a	a	a	a	a	a	a	a	a	a	h	a	a	a	a	a	a	a	a	a	a	a	a	a	a	a	a	a	a	a	a	a	a	a	a	a	a	a	a	a	a
TxSF4009	b	b	b	b	b	b	b	b	b	b	b	b	b	b	b	b	b	b	b	b	b	b	b	b	b	b	b	b	b	b	b	b	b	b	b	b	b	b	b	b	b	b	b	b	b	b	b	b	b
TxSF4011	a	a	a	a	a	a	a	a	a	a	a	a	a	a	a	a	a	a	a	a	a	a	a	a	a	a	a	a	a	a	a	a	a	a	a	a	a	a	a	a	a	a	a	a	a	a	a	a	a
TxSF4012	b	b	b	b	b	b	b	b	b	b	b	b	b	b	b	b	b	b	b	b	b	b	b	b	b	b	b	b	b	b	b	b	b	b	b	b	b	b	b	b	b	b	b	b	b	b	b	b	b
TxSF4018	a	a	a	a	a	a	a	a	a	a	a	a	a	a	a	a	a	a	a	a	a	a	a	a	a	a	a	a	a	a	a	a	a	a	a	a	a	a	a	b	b	b	b	b	b	b	b	b	b
TxSF4019	a	a	a	a	a	a	a	a	a	a	a	a	a	a	a	a	a	a	a	a	a	a	a	a	a	a	a	a	a	a	a	a	a	a	a	a	a	a	a	a	a	a	a	a	a	a	a	a	a
TxSF4020	b	b	b	b	b	b	b	b	b	b	b	b	b	b	b	b	b	b	b	b	b	b	b	b	b	b	b	b	b	b	b	b	b	b	b	b	b	b	b	b	b	b	b	b	b	b	b	b	b
TxSF4026	b	b	b	b	b	b	b	b	b	b	b	b	b	b	b	b	b	b	b	b	b	b	b	b	b	b	b	b	b	b	b	b	b	b	b	b	b	b	b	b	b	b	b	b	b	b	b	b	b
TxSF4027	a	a	a	a	a	a	a	a	a	a	a	a	a	a	a	a	a	a	a	a	a	a	a	a	a	a	a	a	a	a	a	a	a	a	a	a	a	a	a	a	a	a	a	a	a	a	a	a	a
TxSF4028	b	b	b	b	h	h	h	h	h	h	h	h	h	h	h	h	h	h	h	h	h	h	h	h	h	h	h	h	h	h	h	h	h	h	h	h	h	h	a	u	h	h	h	h	h	h	h	h	h
TxSF4029	a	a	a	a	a	a	a	a	a	a	a	a	a	a	a	a	a	a	a	a	a	a	a	a	a	a	a	a	a	a	a	a	a	a	a	a	a	a	a	a	a	a	a	a	a	a	a	a	a
TxSF4031	b	b	b	b	a	a	b	b	b	b	b	a	b	b	b	b	b	b	b	b	b	a	a	a	a	a	b	a	a	a	a	a	a	a	a	a	a	a	a	b	b	b	b	b	b	b	b	a	a
TxSF4033	a	a	a	a	a	a	a	a	a	a	a	a	a	a	a	a	a	a	a	u	a	a	a	a	a	a	a	a	a	a	a	a	a	a	a	a	a	a	a	a	a	a	a	a	a	a	a	a	a
TxSF4035	a	a	a	a	a	a	a	a	a	a	a	a	a	a	a	a	a	a	a	a	a	a	a	a	a	a	a	a	a	a	a	a	a	a	a	a	a	a	a	a	a	a	a	a	a	a	a	a	a
TxSF4036	b	b	b	b	b	b	b	b	b	b	b	b	b	b	b	b	b	b	b	b	b	b	b	b	b	b	b	b	b	b	b	b	b	b	b	b	b	b	b	b	b	b	b	b	b	b	b	b	b
TxSF4037	a	a	a	a	a	a	a	a	a	a	a	a	a	a	a	a	a	a	a	a	a	a	a	a	a	a	a	a	a	a	a	a	a	a	a	a	a	a	a	a	a	a	a	a	a	a	a	a	a
TxSF4039	b	b	b	b	b	b	b	b	b	b	u	b	b	b	b	b	b	b	b	b	b	b	b	b	b	b	b	b	b	b	b	b	b	b	b	b	b	b	b	b	b	b	b	b	b	b	b	b	b
TxSF4040	b	b	b	b	h	h	h	h	u	h	h	h	h	h	h	h	h	h	h	h	h	h	h	h	h	h	h	h	h	h	a	h	h	h	h	h	h	h	h	u	h	h	h	h	h	h	h	h	h
TxSF4042	b	b	b	b	b	b	b	b	b	b	b	b	b	b	b	b	b	b	b	b	b	b	b	b	b	b	b	b	b	b	b	b	b	b	b	b	b	b	b	b	b	b	b	b	b	b	b	b	b
TxSF4043	a	a	a	a	a	a	a	a	a	a	a	a	a	a	a	a	a	a	a	a	a	a	a	a	a	a	a	a	a	a	a	a	a	a	a	a	a	a	a	a	a	a	a	a	a	a	a	a	a
TxSF4046	a	a	a	a	a	a	a	a	a	a	a	a	a	a	a	a	a	a	a	a	a	a	a	a	a	a	a	a	a	a	a	a	a	a	a	a	a	a	a	a	a	a	a	a	a	a	a	a	a
TxSF4047	a	a	a	a	a	a	a	a	a	a	a	a	a	a	a	a	a	a	a	a	a	a	a	a	a	a	a	a	a	a	a	a	a	a	a	a	a	a	a	a	a	a	a	a	a	a	a	a	a
TxSF4049	b	b	b	b	b	b	b	b	b	b	b	b	b	b	b	b	b	b	b	b	b	b	b	b	b	b	b	b	b	b	b	b	b	b	b	b	b	b	b	b	b	b	b	b	b	b	b	b	b
TxSF4052	a	a	a	a	a	a	a	a	a	a	a	a	a	a	a	a	a	a	a	a	a	a	a	a	a	a	a	a	a	a	a	a	a	a	a	a	a	a	a	a	a	a	a	b	b	a	a	a	a
TxSF4055	a	a	a	a	a	a	a	a	a	a	a	a	a	a	a	a	a	a	a	a	a	a	a	a	a	a	a	a	a	a	a	a	a	a	a	a	a	a	a	a	a	a	a	a	a	a	a	a	a
TxSF4058	a	a	a	a	a	a	a	a	a	a	a	a	a	a	a	a	a	a	a	a	a	a	a	a	a	a	a	a	a	a	a	a	a	a	a	a	a	a	a	a	a	a	a	a	a	a	a	a	a
TxSF4059	a	a	a	a	a	a	a	a	a	a	a	a	a	a	a	a	a	a	a	a	a	a	a	a	a	a	a	a	a	a	a	a	a	a	a	a	a	a	a	a	a	a	a	a	a	a	a	a	a
TxSF4060	a	a	a	a	a	a	a	a	a	a	a	a	a	a	a	a	a	a	a	a	a	a	a	a	a	a	a	a	a	a	a	a	a	a	a	a	a	a	a	a	a	a	a	a	a	a	a	a	a
TxSF4061	a	a	a	a	a	a	a	b	b	b	b	b	b	b	b	b	b	b	b	b	b	b	b	b	b	b	b	b	b	b	b	b	b	b	b	b	b	b	b	b	b	b	b	b	b	b	b	b	b
TxSF4064	a	a	a	a	a	a	a	a	a	a	a	a	a	a	a	a	a	a	a	a	a	a	b	b	b	b	b	b	b	b	b	b	b	b	b	b	b	b	b	b	b	b	b	b	b	b	b	b	b
TxSF4067	a	a	a	a	a	a	a	a	a	a	a	a	a	a	a	a	a	a	a	a	a	a	a	a	a	a	a	a	a	a	a	a	a	a	a	a	a	a	a	a	a	a	a	a	a	a	a	a	a
TxSF4068	a	a	a	a	a	a	a	a	a	a	a	a	a	a	a	a	a	a	a	a	a	a	a	a	a	a	a	a	a	a	a	a	a	a	a	a	a	a	a	a	a	a	a	a	a	a	a	a	a
TxSF4069	b	b	b	b	a	a	a	a	a	a	a	a	a	a	a	a	a	a	a	a	a	a	a	a	a	a	a	a	a	a	a	a	a	a	a	a	a	a	a	a	a	a	a	a	a	a	a	a	a
TxSF4071	b	b	b	b	a	a	a	a	a	a	a	a	a	a	a	a	a	a	a	a	a	a	a	a	a	a	a	a	a	a	a	a	a	a	a	a	a	a	a	a	a	a	a	a	a	a	a	a	a
TxSF4075	a	a	a	a	a	a	a	a	a	a	a	a	a	a	a	a	a	a	a	a	a	a	a	a	a	a	a	a	a	a	a	a	a	a	a	a	a	a	a	a	a	a	a	a	a	a	a	a	a
TxSF4076	a	a	a	a	a	a	a	a	a	a	a	a	a	a	a	a	a	a	a	a	a	a	a	a	a	a	a	a	a	a	a	a	a	a	a	a	a	a	a	a	a	a	a	a	a	a	a	a	a
TxSF4079	b	b	b	b	b	b	b	b	b	b	b	b	b	b	b	b	b	b	b	b	b	b	b	b	b	b	b	b	b	b	b	b	b	b	b	b	b	b	b	b	b	b	b	b	b	b	b	b	b
TxSF4080	h	h	h	h	h	h	b	b	b	b	b	b	b	b	b	b	b	b	b	b	b	b	b	b	b	b	b	b	b	b	b	b	b	b	b	b	b	b	b	b	b	b	b	b	b	b	b	b	b
TxSF4081	a	a	a	a	a	a	a	a	a	a	a	a	a	a	a	a	a	a	a	a	a	a	a	a	a	a	a	a	a	a	a	a	a	a	a	a	a	a	a	a	a	a	a	a	a	a	a	a	a
TxSF4083	a	a	a	a	a	a	a	a	a	a	a	a	a	a	a	a	a	a	a	a	a	a	a	a	a	a	a	a	a	a	a	a	a	a	a	a	a	a	a	a	a	a	a	a	a	a	a	a	a
TxSF4084	a	a	a	a	a	a	a	a	a	a	a	a	a	a	a	a	a	a	a	a	a	a	a	a	a	a	a	a	a	a	a	a	a	a	a	a	a	a	a	a	a	a	a	a	a	a	a	a	a
TxSF4085	a	a	a	a	a	a	a	a	a	a	a	a	a	a	a	a	a	a	a	a	a	a	a	a	a	a	a	a	a	a	a	a	a	a	a	a	a	a	a	a	a	a	a	a	a	a	a	a	a
TxSF4088	a	a	a	a	a	a	a	a	a	a	a	a	a	a	a	a	a	a	a	a	a	a	a	a	a	a	a	a	a	a	a	a	a	a	a	a	a	a	a	a	a	a	a	a	a	a	a	a	a
TxSF4090	a	a	a	a	a	a	a	a	a	a	a	a	a	a	a	a	a	a	a	a	a	a	a	a	a	a	a	a	a	a	a	a	a	a	a	a	a	a	a	a	a	a	a	a	a	a	a	a	a
TxSF4091	a	a	a	a	a	a	b	b	b	b	b	b	b	b	b	b	b	b	b	b	b	b	b	b	b	b	b	b	b	b	b	b	b	b	b	b	b	b	b	b	b	b	b	b	b	b	b	b	b
TxSF4093	a	a	a	a	a	a	a	a	a	a	a	a	a	a	a	a	a	a	a	a	a	a	a	a	a	a	a	a	a	a	a	a	a	a	a	a	a	a	a	a	a	a	a	a	a	a	a	a	a
TxSF4094	a	a	a	a	b	b	b	b	b	b	b	b	b	b	b	b	b	b	b	b	b	b	b	b	b	b	b	b	b	b	b	b	b	b	b	b	b	b	b	b	b	b	b	b	b	b	b	b	b
TxSF4095	b	b	b	b	h	h	b	b	b	b	u	h	b	b	b	b	b	b	b	b	b	h	h	h	h	h	b	h	h	h	h	h	h	h	h	h	h	h	a	b	b	b	b	b	b	b	b	u	h
TxSF4096	b	b	b	b	b	b	b	b	b	b	b	b	b	b	b	b	b	b	b	b	b	b	b	b	b	b	b	b	b	b	b	b	b	b	b	b	b	b	b	b	b	b	b	b	b	b	b	b	b
TxSF4097	a	a	a	a	a	a	a	a	a	a	a	a	a	a	a	a	a	a	a	a	a	a	a	a	a	a	a	a	a	a	a	a	a	a	a	a	a	a	a	a	a	a	a	a	a	a	a	a	a
TxSF4098	b	b	b	b	b	b	b	b	b	b	b	b	b	b	b	b	b	b	b	b	b	b	b	b	b	b	b	b	b	b	b	b	b	b	b	b	b	b	b	b	b	b	b	b	b	b	b	b	b
TxSF4099	a	a	a	a	a	a	a	a	a	a	a	a	a	a	a	a	a	a	a	a	a	a	a	a	a	a	a	a	a	a	a	a	a	a	a	a	a	a	a	a	a	a	a	a	a	a	a	a	a
TxSF4100	a	a	a	a	a	a	a	a	a	a	a	a	a	a	a	a	a	a	a	a	a	a	a	a	a	a	a	a	a	a	a	a	a	a	a	a	a	a	a	a	a	a	a	a	a	a	a	a	a
TxSF4101	a	a	a	a	a	a	a	a	a	a	a	a	a	a	a	a	a	a	a	a	a	a	a	a	a	a	a	a	a	a	a	a	a	a	a	a	a	a	a	a	a	a	a	a	a	a	a	a	a
TxSF4104	a	a	a	a	a	a	a	a	a	a	a	a	a	a	a	a	a	a	a	a	a	a	a	a	a	a	a	a	a	a	a	a	a	a	a	a	a	a	a	a	a	a	a	a	a	a	a	a	a
TxSF4106	b	b	b	b	b	b	b	b	b	b	u	b	b	b	b	b	b	b	b	b	b	b	b	b	b	b	b	b	b	b	b	b	b	b	b	b	b	b	b	b	b	b	b	b	b	b	b	b	b
TxSF4108	b	b	b	b	b	b	b	b	b	b	b	b	b	b	b	b	b	b	b	b	b	b	b	b	b	b	b	b	b	b	b	b	b	b	b	b	b	b	b	b	b	b	b	b	b	b	b	b	b
TxSF4109	b	b	b	b	b	b	b	b	b	b	b	b	b	b	b	b	b	b	b	b	b	b	b	b	b	b	b	b	b	b	b	b	b	b	b	b	b	b	b	b	b	b	b	b	b	b	b	b	b
TxSF4114	b	b	b	b	b	b	b	b	b	b	b	b	b	b	b	b	b	b	b	b	b	b	b	b	b	b	b	b	b	b	b	b	b	b	b	b	b	b	b	b	b	b	b	b	b	b	b	b	b
TxSF4115	b	b	b	b	a	a	a	a	a	a	a	a	a	a	a	a	a	a	a	a	a	a	a	a	a	a	a	a	a	a	a	a	a	a	a	a	a	a	a	a	a	a	a	a	a	a	a	a	a
TxSF4116	u	b	b	b	h	u	b	h	h	h	h	u	h	h	h	h	u	h	h	b	h	u	h	u	u	u	h	u	b	h	h	u	u	u	u	u	u	u	u	b	h	h	h	u	h	h	h	b	u
TxSF4124	u	u	u	a	a	a	a	a	a	a	a	a	a	a	a	a	a	u	u	a	a	a	a	a	a	a	a	a	a	a	a	h	u	u	a	u	u	u	a	u	a	a	a	a	a	a	a	a	a
TxSF4127	a	u	a	a	h	h	h	h	u	h	h	a	h	h	h	a	h	h	h	h	h	u	h	h	u	h	h	h	h	u	a	h	h	h	h	h	h	h	a	u	h	u	h	h	h	h	h	h	h
TxSF4129	a	a	a	a	a	a	a	a	a	a	a	a	a	a	a	a	a	a	a	a	a	a	a	a	a	a	a	a	a	a	a	a	a	a	a	a	a	a	a	a	a	a	a	a	a	a	a	a	a
TxSF4131	a	a	a	a	a	a	a	a	a	a	a	a	a	a	a	a	a	a	a	a	a	a	a	a	a	a	a	a	a	a	a	a	a	a	a	a	a	a	a	a	a	a	a	a	a	a	a	a	a
TxSF4134	a	a	a	a	a	a	a	a	a	a	a	a	a	a	a	a	a	a	a	a	a	a	a	a	a	a	a	a	a	a	a	a	a	a	a	a	a	a	a	a	a	a	a	a	a	a	a	a	a
TxSF4135	b	b	b	b	b	b	b	b	b	b	b	b	b	b	b	b	b	b	b	b	b	b	b	b	b	b	b	b	b	b	b	b	b	b	b	b	b	b	b	b	b	b	b	b	b	b	b	b	b
TxSF4136	a	a	a	a	a	a	a	a	a	a	a	a	a	a	a	a	a	a	a	a	a	a	a	a	a	a	a	a	a	a	a	a	a	a	a	a	a	a	a	a	a	a	a	b	b	a	a	a	a
TxSF4140	a	a	a	a	a	a	a	a	a	a	a	a	a	a	a	a	a	a	a	a	a	a	a	a	a	a	a	a	a	a	a	a	a	a	a	a	a	a	a	a	a	a	a	a	a	a	a	a	a
TxSF4141	a	a	a	a	b	b	b	b	b	b	b	b	b	b	b	b	b	b	b	b	b	b	b	b	b	b	b	b	b	b	b	b	b	b	b	b	b	b	b	b	b	b	b	b	b	b	b	b	b
TxSF4142	a	a	a	a	a	a	a	a	a	a	a	a	a	a	a	a	a	a	a	a	a	a	a	a	a	a	a	a	a	a	a	a	a	a	a	a	a	a	a	a	a	a	a	a	a	a	a	a	a
TxSF4144	b	b	b	b	b	b	b	b	b	b	b	b	b	b	b	b	b	b	b	b	b	b	b	b	b	b	b	b	b	b	b	b	b	b	b	b	b	b	b	b	b	b	b	b	b	b	b	b	b
TxSF4147	a	a	a	a	a	a	a	a	a	a	a	a	a	a	a	a	a	a	a	a	a	a	a	a	a	a	a	a	a	a	a	a	a	a	a	a	a	a	a	a	a	a	a	a	a	a	a	a	a
TxSF4148	u	b	b	b	a	a	a	a	a	a	a	a	a	a	a	a	a	a	a	a	a	a	a	a	a	a	a	a	a	a	a	a	a	a	a	a	a	a	a	a	a	a	a	a	a	a	a	a	a
TxSF4149	h	h	u	u	a	a	a	a	a	a	a	a	a	a	a	a	a	u	a	a	a	a	a	a	a	a	a	a	a	a	a	a	a	a	a	a	h	h	a	a	a	a	a	a	a	a	a	a	a
TxSF4150	a	a	a	a	a	a	a	a	a	a	a	a	a	a	a	a	a	a	h	h	a	a	a	a	a	a	a	a	a	a	a	a	u	a	a	a	a	a	a	a	a	a	a	a	a	a	a	a	a
TxSF4156	a	a	a	a	a	a	a	a	a	a	a	a	a	a	a	a	a	a	a	a	a	a	a	a	a	a	a	a	a	a	a	a	a	a	a	a	a	a	a	a	a	a	a	a	a	a	a	a	a
TxSF4159	a	a	a	a	a	a	a	a	a	a	a	a	a	a	a	a	a	a	a	a	a	a	a	a	a	a	a	a	a	a	a	a	a	a	a	a	a	a	a	a	a	a	a	a	a	a	a	a	a
TxSF4160	b	b	b	b	b	b	b	b	b	b	b	b	b	b	b	b	b	b	b	b	b	b	b	b	b	b	b	b	b	b	b	b	b	b	b	b	b	b	b	b	b	b	b	b	b	b	b	b	b
TxSF4162	a	a	a	a	a	a	a	a	a	a	a	a	a	a	a	a	a	a	a	a	a	a	b	b	b	b	b	b	b	b	b	b	b	b	b	b	b	b	b	b	b	b	b	b	b	b	b	b	b
TxSF4163	b	b	b	b	b	b	b	b	b	b	b	b	b	b	b	b	b	b	b	b	b	b	b	b	b	b	b	b	b	b	b	b	b	u	b	b	b	b	b	b	b	b	b	b	b	b	b	b	b
TxSF4165	b	b	b	b	b	b	b	b	b	b	b	b	b	b	b	b	b	b	b	b	b	b	b	b	b	b	b	b	b	b	b	b	b	b	b	b	b	b	b	b	b	b	b	b	b	b	b	b	b
TxSF4166	b	b	b	b	b	b	b	b	b	b	b	b	b	b	b	b	b	b	b	b	b	b	b	b	b	b	b	b	b	b	b	b	b	b	b	b	b	b	b	b	b	b	b	b	b	b	b	b	b
TxSF4167	b	b	b	b	b	b	b	b	b	b	b	b	b	b	b	b	a	a	a	a	a	a	a	a	a	a	a	a	a	a	a	a	a	a	a	a	a	a	a	a	a	a	a	a	a	a	a	a	a
TxSF4168	b	b	b	b	b	b	b	b	b	b	b	b	b	b	b	b	b	b	b	b	b	b	b	b	b	b	b	b	b	b	b	b	b	b	b	b	b	b	b	b	b	b	b	b	b	b	b	b	b
TxSF4170	b	b	b	b	b	b	b	b	b	b	u	b	b	b	b	b	b	b	b	b	b	b	b	b	b	b	b	b	b	b	b	b	b	b	b	b	b	b	b	b	b	b	b	b	b	b	b	b	b
TxSF4171	b	b	b	b	b	b	b	b	b	b	b	u	b	b	b	b	b	b	b	b	b	b	b	b	b	b	b	b	b	b	b	b	b	u	b	b	b	b	u	b	b	b	b	b	u	b	b	b	b
TxSF4172	b	b	b	b	b	b	b	b	b	b	b	b	b	b	b	b	b	b	b	b	b	b	b	b	b	b	b	b	b	b	b	b	b	b	b	b	b	b	b	b	b	b	b	b	b	b	b	b	b
TxSF4174	a	a	a	a	a	a	a	a	a	a	a	a	a	a	a	a	a	a	a	a	a	a	a	a	a	a	a	a	a	a	a	a	a	a	a	a	a	a	a	a	a	a	a	a	a	a	a	a	a
TxSF4176	b	b	b	b	b	b	b	b	b	b	b	b	b	b	b	b	b	b	b	b	b	b	b	b	b	b	b	b	b	b	b	b	b	b	b	b	b	a	a	b	b	b	b	b	b	b	b	b	b
TxSF4179	a	a	a	a	a	a	a	a	a	a	a	a	a	a	a	a	a	a	a	a	a	a	a	a	a	a	a	a	a	a	a	a	a	a	a	a	a	a	a	a	a	a	a	a	a	a	a	a	a
TxSF4183	b	b	b	b	b	b	b	b	b	b	b	b	b	b	b	b	b	b	b	b	b	b	b	b	b	b	b	b	b	b	b	b	b	b	b	b	b	b	b	b	b	b	b	b	b	b	b	b	b
TxSF4184	a	a	a	a	a	a	a	a	a	a	a	a	a	a	a	a	a	a	h	u	a	a	a	a	a	a	a	a	a	a	a	a	a	a	a	a	a	a	a	b	a	a	a	b	b	b	b	b	b
TxSF4186	a	a	a	a	a	a	a	a	a	a	a	a	a	a	a	a	a	a	a	a	a	a	a	a	a	a	a	a	a	a	a	a	a	a	a	a	a	a	a	a	a	a	a	a	a	a	a	a	a
TxSF4192	b	b	b	b	b	b	b	b	b	b	b	b	b	b	a	a	a	a	a	a	a	a	a	a	a	a	a	a	a	a	a	a	a	a	a	a	a	a	a	a	a	a	a	a	a	a	a	a	a
TxSF4193	a	a	a	a	a	a	a	a	a	a	a	a	a	a	a	a	a	a	a	a	a	a	a	a	a	a	a	a	a	a	a	a	a	a	a	a	a	a	a	a	a	a	a	a	a	a	a	a	a
TxSF4195	a	a	a	a	a	a	a	a	a	a	a	a	a	a	a	a	a	a	a	a	a	a	a	a	a	a	a	a	a	a	a	a	a	a	a	a	a	a	a	u	h	h	h	h	h	u	h	h	h
TxSF4199	a	a	a	a	a	a	a	a	a	a	a	a	a	b	b	b	b	b	b	b	b	b	b	b	b	b	b	b	b	b	b	b	b	b	b	b	b	b	b	b	b	b	b	b	b	b	b	b	b
TxSF4200	b	b	b	b	b	b	b	b	b	b	b	b	b	b	b	b	b	b	b	b	b	b	b	a	a	a	a	a	a	a	a	a	a	a	a	a	a	a	a	a	a	a	a	a	a	a	a	a	a
TxSF4204	a	a	a	a	a	a	a	a	a	a	a	a	a	a	a	a	a	a	a	a	a	a	a	a	a	a	a	a	a	a	a	a	a	a	a	a	a	a	a	a	a	a	a	a	a	a	a	a	a
TxSF4206	a	a	a	a	a	a	a	a	a	a	a	a	a	a	a	a	a	a	a	a	a	a	a	a	a	a	a	a	a	a	a	a	a	a	a	a	a	a	a	a	a	a	a	a	a	a	a	a	a
TxSF4210	a	b	b	b	b	b	b	b	b	b	b	b	b	b	b	b	b	b	b	b	b	b	b	b	b	b	b	b	b	b	b	b	b	b	b	b	b	b	b	b	b	b	b	b	b	b	b	b	b
TxSF4211	a	a	a	a	a	a	a	a	a	a	a	a	a	a	a	a	a	a	a	a	a	a	a	a	a	a	a	a	a	a	a	a	a	a	a	a	a	a	a	a	a	a	a	a	a	a	a	a	a
TxSF4212	a	a	a	a	a	a	a	a	a	a	a	a	a	a	a	a	b	b	b	b	b	a	b	b	b	b	b	b	b	b	b	b	b	b	b	b	b	b	b	b	b	b	b	b	b	b	b	b	b
TxSF4214	a	a	a	a	a	a	a	a	a	a	a	a	a	a	a	a	a	a	a	a	a	a	a	a	a	b	b	b	b	b	b	b	b	b	b	b	b	b	b	b	b	b	b	b	b	b	b	b	b
TxSF4215	b	b	b	b	b	b	a	a	a	a	a	a	a	a	a	a	a	a	a	a	a	a	a	a	a	a	b	b	b	b	b	b	b	b	b	b	b	b	b	b	b	b	b	b	b	b	b	b	b
TxSF4218	a	a	a	a	a	a	a	a	a	a	a	a	a	a	a	a	a	a	a	a	a	a	a	a	a	a	a	a	a	a	a	a	a	a	a	a	a	a	a	a	a	a	a	a	a	a	a	a	a
TxSF4222	a	a	a	a	a	a	a	a	a	a	a	a	a	a	a	a	a	a	a	a	a	a	a	a	a	a	a	a	a	a	a	a	a	a	a	a	a	a	a	a	a	a	a	a	a	a	a	a	a
TxSF4223	b	b	b	b	b	b	b	b	b	b	b	b	b	b	b	b	b	b	b	b	b	b	b	b	b	b	b	b	b	b	b	b	b	b	b	b	b	b	b	b	b	b	b	b	b	b	b	b	b
TxSF4224	a	a	a	a	a	a	a	a	a	a	a	a	a	a	a	a	a	a	a	a	a	a	a	a	a	a	a	a	a	a	a	a	a	a	a	a	a	a	a	a	a	a	a	a	a	a	a	a	a
TxSF4225	a	a	a	a	a	a	a	a	a	a	a	a	a	a	a	a	a	a	h	u	a	a	a	a	a	a	a	a	a	a	a	a	a	a	a	a	a	a	a	a	a	a	a	a	a	a	a	a	a
TxSF4232	b	b	b	b	b	b	b	b	b	b	b	b	b	b	b	b	b	b	b	b	b	b	b	b	b	b	b	b	b	b	b	b	b	b	b	b	b	b	b	b	b	b	b	b	b	b	b	b	b
TxSF4234	a	a	a	a	a	a	a	a	a	a	a	a	a	a	a	a	a	a	a	a	a	a	a	a	a	a	a	a	a	a	a	a	a	a	a	a	a	a	a	a	a	a	a	a	a	a	a	a	a
TxSF4237	a	a	a	a	a	a	a	a	a	a	a	a	a	a	a	a	a	a	a	a	a	a	a	a	a	a	a	a	a	a	a	a	a	a	a	a	a	a	a	b	b	b	b	b	b	b	b	b	b
TxSF4238	b	b	b	b	b	b	b	b	b	b	b	b	b	b	b	b	b	b	b	b	b	b	b	b	b	b	b	b	b	b	b	b	b	b	b	b	b	b	b	b	b	b	b	b	b	b	b	b	b
TxSF4241	a	a	a	a	a	a	a	a	a	a	a	a	a	a	a	a	a	a	a	a	a	a	a	a	a	a	a	a	a	a	a	a	a	a	a	a	a	a	a	a	a	a	a	a	a	a	a	a	a
TxSF4243	b	b	b	b	b	b	b	b	b	b	b	b	b	b	b	b	b	b	b	b	b	b	b	b	b	b	b	b	b	b	b	b	b	b	b	b	b	b	b	b	b	b	b	b	b	b	b	b	b
TxSF4244	b	b	b	b	b	b	b	b	b	b	b	b	b	b	b	b	b	b	b	b	b	b	b	b	b	b	b	b	b	b	b	b	b	b	b	b	b	b	b	b	b	b	b	b	b	b	b	b	b
TxSF4247	a	a	a	a	a	a	a	a	a	a	a	a	a	a	a	a	a	a	a	a	a	a	a	a	a	a	a	a	a	a	a	a	a	a	a	a	a	a	a	a	a	a	a	a	a	a	a	a	a
TxSF4248	a	a	a	a	a	a	a	a	a	a	a	a	a	a	a	a	a	a	a	a	a	a	a	a	a	a	a	a	a	a	a	a	a	a	a	a	a	a	a	a	a	a	a	a	a	a	a	a	a
TxSF4249	a	a	a	a	a	a	a	a	a	a	a	a	a	a	a	a	a	a	a	a	a	a	a	a	a	a	a	a	a	a	a	a	a	a	a	a	a	a	a	a	a	a	a	a	a	a	a	a	a
[truncated: 5,000 more columns]
